# Supplementary material for: N-(2,3,4-Trifluoro­phen­yl)phthalimide
Source: Acta Crystallogr Sect E Struct Rep Online. 2010 Jun 30;66(Pt 7):o1859. doi: 10.1107/S1600536810024177 (PMC3006749; doi:10.1107/S1600536810024177)
Supplement: Supplementary file 2 [file e-66-o1859-Isup2.hkl]

# 
# h,k,l, Fc-squared, Fo-squared, sigma(Fo-squared) and status flag 
# 
data_I
_shelx_title ' shelxl in P2(1)/n' 
_shelx_refln_list_code          4 
_shelx_F_calc_maximum      144.70 
_exptl_crystal_F_000       560.00 
_reflns_d_resolution_high  0.8405 
 
loop_ 
 _symmetry_equiv_pos_as_xyz 
 'x, y, z' 
 '-x+1/2, y+1/2, -z+1/2' 
 '-x, -y, -z' 
 'x-1/2, -y-1/2, z-1/2' 
 
_cell_length_a     6.8422 
_cell_length_b    21.0817 
_cell_length_c     7.9727 
_cell_angle_alpha  90.000 
_cell_angle_beta  101.979 
_cell_angle_gamma  90.000 
 
_shelx_F_squared_multiplier     1.000 
 
loop_ 
 _refln_index_h 
 _refln_index_k 
 _refln_index_l 
 _refln_F_squared_calc 
 _refln_F_squared_meas 
 _refln_F_squared_sigma 
 _refln_observed_status 
   4   0   0    10556.74    12053.89    140.93 o 
   6   0   0       11.28        5.90      2.92 o 
   1   1   0       17.95       16.61      0.45 o 
   2   1   0     1424.21     1321.85     12.30 o 
   3   1   0     2381.43     2235.58     15.82 o 
   4   1   0     1063.83      981.36     13.96 o 
   5   1   0      523.10      548.15      6.40 o 
   6   1   0        5.70        6.53      2.13 o 
   7   1   0      616.97      630.97     26.01 o 
   0   2   0     1113.54     1053.43     17.90 o 
   1   2   0     5378.55     5659.44     46.60 o 
   2   2   0    20938.46    27792.18    510.43 o 
   3   2   0       20.08       23.75      0.87 o 
   4   2   0     4568.73     4657.36     39.18 o 
   5   2   0        8.51        7.06      1.39 o 
   6   2   0     1891.37     1931.77     42.85 o 
   7   2   0      735.00      727.57     26.60 o 
   1   3   0      716.94      604.46     10.38 o 
   2   3   0       40.72       42.50      0.90 o 
   3   3   0      259.26      277.87      3.86 o 
   4   3   0      423.23      453.26      6.75 o 
   5   3   0       81.11       81.67      1.61 o 
   6   3   0     1265.22     1267.85     19.24 o 
   7   3   0       60.52       53.54     10.80 o 
   0   4   0      551.20      472.85     15.41 o 
   1   4   0     1378.16     1272.55     16.18 o 
   2   4   0      311.69      299.55      4.79 o 
   3   4   0        4.52        4.74      1.02 o 
   4   4   0       55.81       49.87      1.51 o 
   5   4   0      230.47      227.10      3.74 o 
   6   4   0      463.70      456.69      8.15 o 
   7   4   0       96.25      101.87      9.71 o 
   1   5   0      119.98      122.42      1.92 o 
   2   5   0      795.92      725.86      7.88 o 
   3   5   0     1242.57     1224.58     19.93 o 
   4   5   0      125.36      141.01      2.56 o 
   5   5   0      310.05      306.85      5.71 o 
   6   5   0       48.68       54.95      1.75 o 
   7   5   0       71.23       67.11      8.20 o 
   0   6   0      142.16      178.94     12.43 o 
   1   6   0      300.71      286.80      8.51 o 
   2   6   0      623.47      603.68     14.48 o 
   3   6   0       43.29       49.85      1.55 o 
   4   6   0       92.25       98.67      2.42 o 
   5   6   0      453.77      467.43      9.11 o 
   6   6   0        6.88        6.34      1.96 o 
   7   6   0        0.28        1.71      1.53 o 
   1   7   0      900.31      770.64     14.45 o 
   2   7   0      954.19      922.38     13.46 o 
   3   7   0      657.37      658.14     12.37 o 
   4   7   0      166.80      192.65      4.05 o 
   5   7   0      116.33      117.23      4.21 o 
   6   7   0        1.83        1.49      1.15 o 
   7   7   0      291.31      273.48      8.89 o 
   0   8   0     2293.48     2171.82     62.72 o 
   1   8   0     2447.25     2367.16     29.79 o 
   2   8   0     1391.21     1338.42     20.87 o 
   3   8   0      530.61      592.92     12.50 o 
   4   8   0       55.00       56.93      2.09 o 
   5   8   0        2.70        2.14      1.14 o 
   6   8   0       10.09        8.19      2.80 o 
   7   8   0       85.70       92.33      6.48 o 
   1   9   0      975.09      876.07     19.54 o 
   2   9   0      382.65      405.86      6.94 o 
   3   9   0      912.98      926.40     17.31 o 
   4   9   0        0.02        0.57      0.86 o 
   5   9   0       78.81       82.74      2.84 o 
   6   9   0      103.14       94.08      3.99 o 
   7   9   0      167.38      190.60     10.56 o 
   0  10   0     4460.84     4349.17     89.06 o 
   1  10   0      629.79      755.62     15.48 o 
   2  10   0       19.24       13.42      4.79 o 
   3  10   0      758.35      821.12     19.48 o 
   4  10   0     1512.67     1573.78     48.81 o 
   5  10   0      129.29      155.51      4.37 o 
   6  10   0       67.99       57.14      3.70 o 
   7  10   0       55.28       45.79      5.48 o 
   1  11   0        0.70        0.67      2.56 o 
   2  11   0       41.30       40.94      4.01 o 
   3  11   0      242.67      232.93      5.13 o 
   4  11   0       76.28       79.99      3.28 o 
   5  11   0        6.76        5.03      2.30 o 
   6  11   0      105.02       95.82      4.13 o 
   7  11   0       69.87       61.44      9.66 o 
   0  12   0       97.08      150.55     10.38 o 
   1  12   0      170.94      170.37      8.97 o 
   2  12   0     1607.31     1697.51    118.08 o 
   3  12   0        1.03        3.10      1.95 o 
   4  12   0      262.14      276.40      8.39 o 
   5  12   0      359.67      350.40      9.80 o 
   6  12   0      190.26      195.43      8.04 o 
   1  13   0     1103.12     1099.01    113.44 o 
   2  13   0        1.78       -0.48      3.96 o 
   3  13   0       24.93       24.32      3.68 o 
   4  13   0       12.44       10.85      4.00 o 
   5  13   0      820.56      835.24     14.15 o 
   6  13   0      180.62      187.35     12.17 o 
   0  14   0     1269.42     1348.90     32.90 o 
   1  14   0      168.88      175.58      9.08 o 
   2  14   0     1220.49     1315.41     27.53 o 
   3  14   0      392.46      413.05     11.53 o 
   4  14   0       73.00       70.52      3.87 o 
   5  14   0       15.86       15.03      5.37 o 
   6  14   0        0.16        1.83      2.84 o 
   1  15   0      144.88      160.76     10.39 o 
   2  15   0      351.32      345.73     22.63 o 
   3  15   0       22.06       17.82      8.55 o 
   4  15   0      340.79      338.34      8.46 o 
   5  15   0       14.56        8.27      3.52 o 
   6  15   0       22.48       19.79     15.05 o 
   0  16   0      628.85      599.00     26.33 o 
   1  16   0     1036.89     1147.34     46.87 o 
   2  16   0       42.63       42.04     19.29 o 
   3  16   0      140.99      173.81     10.65 o 
   4  16   0        2.91        3.09      2.28 o 
   5  16   0       18.62       27.66      4.44 o 
   6  16   0        0.15        1.93      3.87 o 
   1  17   0      106.50      110.10      7.71 o 
   2  17   0      190.87      196.26     11.85 o 
   3  17   0       89.25       82.48      6.08 o 
   4  17   0        7.60        7.27      3.00 o 
   5  17   0       64.36       61.39      5.00 o 
   0  18   0       19.71       20.74     15.28 o 
   1  18   0       15.95        8.11      7.40 o 
   2  18   0      986.62     1037.42     32.69 o 
   3  18   0        0.76       -0.54      4.25 o 
   4  18   0        6.65        2.96      2.40 o 
   5  18   0       19.43       15.61      6.18 o 
   2  19   0      162.25      160.91     11.35 o 
   3  19   0        1.38        5.56      4.64 o 
   4  19   0       91.27       92.32      5.53 o 
   5  19   0      128.93      129.51      7.50 o 
   0  20   0       24.89       32.64     33.32 o 
   1  20   0      738.98      726.85     30.88 o 
   2  20   0       95.85       97.01      8.80 o 
   3  20   0       82.35       57.49      8.96 o 
   4  20   0       33.77       35.53      5.03 o 
   1  21   0        1.56        5.12      5.66 o 
   2  21   0      357.76      358.65     16.79 o 
   3  21   0       41.97       38.04      7.25 o 
   4  21   0        7.71        3.91      2.59 o 
   0  22   0      449.85      483.42     28.48 o 
   1  22   0      121.55      148.99     12.49 o 
   2  22   0      241.55      218.10     12.50 o 
   3  22   0       21.81        9.25      7.31 o 
   1  23   0      219.46      227.22     13.17 o 
   2  23   0       89.90       88.52      7.89 o 
   3  23   0       54.58       38.75     26.86 o 
   0  24   0      374.18      433.86     24.32 o 
   1  24   0       13.24        8.04     10.85 o 
   2  24   0       27.16       23.02     15.69 o 
  -7   0   1      389.39      418.40     17.87 o 
  -5   0   1      515.64      513.03      7.72 o 
  -3   0   1     5157.57     5220.79     62.79 o 
  -1   0   1      603.53      531.59     15.46 o 
   1   0   1      310.74      306.68      5.38 o 
   3   0   1     4171.82     4267.07     42.23 o 
   5   0   1      287.67      310.31      6.34 o 
   7   0   1       10.77        5.14     10.72 o 
  -8   1   1      539.31      402.53     25.15 o 
  -7   1   1      696.92      706.11     20.28 o 
  -6   1   1     3239.88     3145.42     97.14 o 
  -5   1   1      488.71      503.72      8.48 o 
  -4   1   1     1422.18     1404.01     13.28 o 
  -3   1   1      411.97      374.10      6.16 o 
  -2   1   1    10876.05    13201.63    242.60 o 
  -1   1   1      631.06      534.45      6.16 o 
   0   1   1      181.93      174.22      3.61 o 
   1   1   1     1731.47     1536.34      7.03 o 
   2   1   1      343.91      316.30      6.03 o 
   3   1   1        5.27        3.84      0.92 o 
   4   1   1      222.50      236.60      2.44 o 
   5   1   1      498.55      511.95      6.68 o 
   6   1   1       75.18       75.21      3.54 o 
   7   1   1       63.92       72.35     14.37 o 
  -8   2   1       44.68       32.31      9.11 o 
  -7   2   1      138.50      131.64      5.44 o 
  -6   2   1       16.60       18.42      6.64 o 
  -5   2   1       55.02       57.38      1.26 o 
  -4   2   1      306.63      312.64      4.29 o 
  -3   2   1     1503.35     1458.22     17.49 o 
  -2   2   1      736.33      630.02      7.33 o 
  -1   2   1     4739.46     4984.94     52.08 o 
   0   2   1      284.95      254.33      2.13 o 
   1   2   1    10707.14    12642.29    235.99 o 
   2   2   1     2645.98     2441.82     17.26 o 
   3   2   1     2066.32     1866.38     12.65 o 
   4   2   1      204.72      223.49      3.05 o 
   5   2   1        0.86        0.96      0.58 o 
   6   2   1       90.36       94.47      3.48 o 
   7   2   1      183.33      163.98     12.48 o 
  -8   3   1      302.16      301.64     17.15 o 
  -7   3   1       38.46       42.24      3.40 o 
  -6   3   1      346.73      370.94      9.07 o 
  -5   3   1        9.98        9.24      2.49 o 
  -4   3   1      135.43      138.73      2.89 o 
  -3   3   1      799.45      743.35     11.32 o 
  -2   3   1     4095.69     4007.72     30.23 o 
  -1   3   1       72.53       70.80      1.70 o 
   0   3   1     4691.58     4947.68     32.62 o 
   1   3   1     4401.72     4440.50     52.36 o 
   2   3   1        1.13        1.58      0.67 o 
   3   3   1     2127.75     1987.65     21.59 o 
   4   3   1       35.76       41.35      1.36 o 
   5   3   1      156.35      155.16      2.85 o 
   6   3   1       65.49       72.24      2.58 o 
   7   3   1        0.03       -0.42      5.22 o 
  -7   4   1        0.02        1.24      1.50 o 
  -6   4   1       23.35       23.13      2.45 o 
  -5   4   1     1018.94     1057.40     34.90 o 
  -4   4   1      983.95     1036.10     17.56 o 
  -3   4   1        1.71        1.45      0.54 o 
  -2   4   1       10.07       11.75      0.74 o 
  -1   4   1      111.49      110.54      1.91 o 
   0   4   1     3368.08     3268.16     35.80 o 
   1   4   1     8744.68     9287.25    172.48 o 
   2   4   1        0.16        0.69      0.54 o 
   3   4   1      111.11      123.53      2.49 o 
   4   4   1       47.53       39.14      1.34 o 
   5   4   1      348.03      338.57      5.40 o 
   6   4   1        6.37        7.27      2.84 o 
   7   4   1       40.45       37.63      3.78 o 
  -7   5   1        0.30        1.41      1.45 o 
  -6   5   1        5.86        7.14      3.05 o 
  -5   5   1      158.38      168.45      5.44 o 
  -4   5   1      320.35      311.77      8.86 o 
  -3   5   1     1280.11     1159.14     16.24 o 
  -2   5   1      186.30      176.32      2.15 o 
  -1   5   1     1138.41     1015.36     10.67 o 
   0   5   1     1935.51     1747.47     20.11 o 
   1   5   1     1234.05     1080.09     20.31 o 
   2   5   1     2967.18     2736.69     17.28 o 
   3   5   1       41.93       46.91      1.44 o 
   4   5   1      140.59      125.91      2.60 o 
   5   5   1       42.56       42.16      1.48 o 
   6   5   1       63.44       61.38      2.68 o 
   7   5   1      210.30      211.62      7.77 o 
  -7   6   1        2.37        2.60      1.95 o 
  -6   6   1       30.53       33.00      4.50 o 
  -5   6   1       14.14       21.78      5.62 o 
  -4   6   1      177.52      197.98      2.59 o 
  -3   6   1     1291.46     1224.36     16.34 o 
  -2   6   1      854.17      757.52     11.85 o 
  -1   6   1      166.42      166.96      3.44 o 
   0   6   1     1178.80     1066.94     12.77 o 
   1   6   1      658.66      585.92      5.16 o 
   2   6   1        4.07        4.56      1.19 o 
   3   6   1       68.36       76.97      1.90 o 
   4   6   1      307.12      282.78      4.10 o 
   5   6   1      216.73      213.17      5.08 o 
   6   6   1       28.19       30.26      2.58 o 
   7   6   1       16.73       23.80      7.45 o 
  -7   7   1        0.76        0.57      2.17 o 
  -6   7   1       24.94       27.50      4.03 o 
  -5   7   1        7.37        7.40      0.88 o 
  -4   7   1       40.97       40.55      2.08 o 
  -3   7   1      190.74      207.71      2.76 o 
  -2   7   1     1872.65     1739.59     22.55 o 
  -1   7   1     1659.60     1554.64     14.04 o 
   0   7   1      120.02      114.55      2.05 o 
   1   7   1      232.59      202.68      4.16 o 
   2   7   1        0.03        0.91      0.75 o 
   3   7   1       97.41      105.88      2.63 o 
   4   7   1      173.23      173.09      3.53 o 
   5   7   1       55.78       62.16      3.31 o 
   6   7   1       11.82       10.11      4.11 o 
   7   7   1      145.32      155.28     17.54 o 
  -7   8   1       13.74        8.09      4.33 o 
  -6   8   1       20.02       19.28      6.54 o 
  -5   8   1       90.37       88.76      2.66 o 
  -4   8   1       62.79       58.22      2.93 o 
  -3   8   1     1004.53     1004.04     34.97 o 
  -2   8   1     1342.04     1271.57     22.28 o 
  -1   8   1        0.54        1.66      0.91 o 
   0   8   1      229.04      235.68      4.49 o 
   1   8   1     1435.83     1364.51     25.86 o 
   2   8   1        8.13        7.52      2.00 o 
   3   8   1      421.18      444.36      5.88 o 
   4   8   1      691.46      714.97     16.81 o 
   5   8   1      161.24      161.15      5.60 o 
   6   8   1       67.74       64.70      3.19 o 
   7   8   1      157.68      178.61      9.48 o 
  -7   9   1       32.49       29.17      5.01 o 
  -6   9   1      149.02      159.51      7.32 o 
  -5   9   1      144.18      148.59      4.82 o 
  -4   9   1      299.01      303.26      5.46 o 
  -3   9   1      411.33      409.49      7.12 o 
  -2   9   1      397.23      403.96      9.76 o 
  -1   9   1       64.64       55.09      2.72 o 
   0   9   1     2281.28     2188.65     22.40 o 
   1   9   1     1969.61     1736.17     19.24 o 
   2   9   1       73.92       67.66      2.71 o 
   3   9   1      141.38      164.47      3.90 o 
   4   9   1       65.58       73.24      2.39 o 
   5   9   1      551.15      566.37     10.97 o 
   6   9   1       56.64       61.33      4.09 o 
   7   9   1      135.94      122.91      7.58 o 
  -7  10   1      412.84      437.90     15.51 o 
  -6  10   1        0.01        2.68      1.84 o 
  -5  10   1       12.18       13.85      3.96 o 
  -4  10   1       20.18       18.64      1.41 o 
  -3  10   1     2378.40     2229.54     61.47 o 
  -2  10   1      382.11      399.04     14.53 o 
  -1  10   1        3.12       -0.03      1.34 o 
   0  10   1        3.76       13.20      4.49 o 
   1  10   1      355.55      402.53     15.29 o 
   2  10   1        4.77        9.18      3.04 o 
   3  10   1        3.63        1.59      1.07 o 
   4  10   1      329.86      338.38      7.71 o 
   5  10   1        2.13        3.99      2.26 o 
   6  10   1       36.87       34.30      4.45 o 
   7  10   1        1.38        1.78      2.90 o 
  -7  11   1       67.61       54.00      8.48 o 
  -6  11   1       52.27       53.63      4.03 o 
  -5  11   1       72.14       64.21      2.80 o 
  -4  11   1       89.54       73.98      3.01 o 
  -3  11   1       54.12       41.75      3.11 o 
  -2  11   1        0.95        0.36      2.61 o 
  -1  11   1      402.79      435.69     11.65 o 
   0  11   1       16.78        8.16      6.16 o 
   1  11   1      103.68       77.27      4.86 o 
   2  11   1        0.79        0.21      1.37 o 
   3  11   1       91.98       89.62      3.63 o 
   4  11   1      346.11      352.66      8.48 o 
   5  11   1        6.53        5.88      2.19 o 
   6  11   1      151.03      139.77      6.93 o 
  -7  12   1        1.88       -0.40      2.43 o 
  -6  12   1        0.83        1.77      1.93 o 
  -5  12   1      448.51      453.70      9.68 o 
  -4  12   1        7.27       11.69      1.53 o 
  -3  12   1       20.35       25.21      9.68 o 
  -2  12   1       47.98       52.37      5.59 o 
  -1  12   1     2323.54     2214.87    183.66 o 
   0  12   1      503.15      505.92     11.11 o 
   1  12   1      297.58      335.63      9.14 o 
   2  12   1       17.92       14.45      2.99 o 
   3  12   1       21.53       32.26      2.65 o 
   4  12   1       10.61       13.18      4.89 o 
   5  12   1        6.55        6.63      2.22 o 
   6  12   1       66.12       67.38      6.55 o 
  -6  13   1       16.68       11.68      5.27 o 
  -5  13   1        2.31        0.69      1.62 o 
  -4  13   1      261.09      285.24      7.59 o 
  -3  13   1      221.31      229.05     11.16 o 
  -2  13   1      182.73      179.92      9.62 o 
  -1  13   1       13.08       22.33     10.65 o 
   0  13   1       49.17       49.72      3.92 o 
   1  13   1        0.46        0.77      1.94 o 
   2  13   1      182.15      174.00      4.65 o 
   3  13   1       46.83       46.42      3.01 o 
   4  13   1        4.19        3.31      1.82 o 
   5  13   1      137.39      126.19      4.58 o 
   6  13   1        2.60        1.32      1.75 o 
  -6  14   1       21.57       32.45      4.93 o 
  -5  14   1      152.62      155.09      5.95 o 
  -4  14   1        0.25        0.59      1.51 o 
  -3  14   1        2.29        2.62      2.53 o 
  -2  14   1        0.12        0.56      3.71 o 
  -1  14   1       11.56       15.38      5.98 o 
   0  14   1      323.02      339.58     11.73 o 
   1  14   1      117.51      111.64      4.69 o 
   2  14   1       64.27       61.22      4.37 o 
   3  14   1      416.62      440.83      9.63 o 
   4  14   1       12.23       13.04      3.17 o 
   5  14   1       66.44       68.13      3.52 o 
   6  14   1        9.03        7.63      4.70 o 
  -6  15   1       12.80       14.73      6.75 o 
  -5  15   1      177.18      177.78      7.76 o 
  -4  15   1        1.36        1.60      1.50 o 
  -3  15   1       20.11       20.43      7.75 o 
  -2  15   1      608.42      641.54     48.55 o 
  -1  15   1        8.43       16.30      7.21 o 
   0  15   1        5.57        6.21      4.67 o 
   1  15   1       79.35       71.91      4.52 o 
   2  15   1     1686.30     1675.66     44.19 o 
   3  15   1        9.61       10.53      4.64 o 
   4  15   1        9.00        9.21      3.44 o 
   5  15   1        8.70        8.94      3.82 o 
   6  15   1       83.27       88.19      9.34 o 
  -6  16   1       55.33       48.88      4.85 o 
  -5  16   1       65.94       51.10      7.52 o 
  -4  16   1       73.64       81.20      4.19 o 
  -3  16   1       73.06       67.95      7.73 o 
  -2  16   1       10.46       12.02      6.64 o 
  -1  16   1       88.23       85.98      7.89 o 
   0  16   1      128.13      120.57     18.27 o 
   1  16   1      395.11      398.07     23.59 o 
   2  16   1       69.27       72.90      5.19 o 
   3  16   1     1085.41     1134.24     20.65 o 
   4  16   1      108.11      108.94      4.88 o 
   5  16   1      328.32      344.01      8.12 o 
  -5  17   1      116.41      104.62      6.45 o 
  -4  17   1      699.81      759.94     22.03 o 
  -3  17   1       59.95       66.36     14.08 o 
  -2  17   1      256.44      256.62     15.62 o 
  -1  17   1       35.94       29.82     16.57 o 
   0  17   1      741.97      812.49     25.64 o 
   1  17   1      637.23      690.06     32.65 o 
   2  17   1      292.43      294.67     12.01 o 
   3  17   1      123.18      112.18      6.64 o 
   4  17   1       63.90       66.91      4.32 o 
   5  17   1        9.73       12.22      3.89 o 
  -5  18   1       10.39        8.72      4.66 o 
  -4  18   1       15.58       12.71      5.18 o 
  -3  18   1       62.15       53.81      9.46 o 
  -2  18   1       59.71       71.10      8.83 o 
  -1  18   1      730.64      681.63     24.06 o 
   0  18   1      178.73      165.24      9.77 o 
   1  18   1      750.34      751.32     24.82 o 
   2  18   1     1157.64     1136.32     70.90 o 
   3  18   1      455.45      467.39     13.38 o 
   4  18   1      193.78      197.52      6.35 o 
   5  18   1      109.36      104.50      6.59 o 
  -5  19   1      318.99      324.18     11.94 o 
  -4  19   1      148.18      143.11      7.56 o 
  -3  19   1      246.15      262.01     12.90 o 
  -2  19   1      127.57      118.63      7.90 o 
  -1  19   1      309.80      302.92     20.08 o 
   0  19   1        2.77        1.81      3.80 o 
   1  19   1      499.60      558.53     18.13 o 
   2  19   1       38.83       29.34     14.44 o 
   3  19   1      117.45      119.39      6.11 o 
   4  19   1        1.82        0.84      2.03 o 
  -4  20   1       79.01       82.43      7.25 o 
  -3  20   1       26.14       16.05      9.01 o 
  -2  20   1       20.63       12.68      6.98 o 
  -1  20   1      410.70      383.81     18.83 o 
   0  20   1       39.46       26.99     13.08 o 
   1  20   1       59.72       68.05     10.66 o 
   2  20   1       43.87       36.16     20.15 o 
   3  20   1      185.39      165.92      6.92 o 
   4  20   1      249.18      256.42     10.19 o 
  -4  21   1      194.75      207.68      8.94 o 
  -3  21   1       17.98       16.52      8.76 o 
  -2  21   1       19.22       21.16     10.14 o 
  -1  21   1      181.10      192.59     13.71 o 
   0  21   1        3.85        0.19      3.02 o 
   1  21   1      137.77      154.74     13.94 o 
   2  21   1       22.60       33.00     20.18 o 
   3  21   1        2.35        2.74      2.20 o 
   4  21   1       10.00        4.86      2.82 o 
  -3  22   1       43.87       34.40     20.00 o 
  -2  22   1      139.35      120.34     10.37 o 
  -1  22   1       37.76       51.40     25.90 o 
   0  22   1      154.85      159.11     16.26 o 
   1  22   1      254.37      227.05     13.27 o 
   2  22   1       48.14       46.44     15.16 o 
   3  22   1       20.42       24.02      7.53 o 
  -3  23   1        0.00        1.95      3.11 o 
  -2  23   1        5.66        4.39      5.56 o 
  -1  23   1      238.76      241.27     19.88 o 
   0  23   1       63.79       79.18      8.77 o 
   1  23   1        0.00        3.73      4.81 o 
   2  23   1       54.45       63.26      9.39 o 
  -2  24   1       38.18       36.90     24.26 o 
  -1  24   1      151.61      150.65     10.63 o 
   0  24   1      175.83      191.68     12.15 o 
   1  24   1        2.12        4.95      4.91 o 
  -8   0   2      188.24      170.17     15.93 o 
  -6   0   2       97.40       87.82     10.25 o 
  -4   0   2     1389.75     1207.33     16.12 o 
  -2   0   2      322.52      311.39      4.12 o 
   0   0   2     1256.30     1193.05     15.60 o 
   2   0   2      402.25      402.37      9.24 o 
   4   0   2     1356.10     1336.67     53.57 o 
   6   0   2      214.84      219.09     11.83 o 
  -8   1   2        0.85        2.81      3.60 o 
  -7   1   2       53.37       53.58      2.96 o 
  -6   1   2     1161.53     1168.58     22.26 o 
  -5   1   2        2.31        2.16      0.73 o 
  -4   1   2      859.66      857.64     19.56 o 
  -3   1   2      297.52      256.43      2.87 o 
  -2   1   2      269.01      254.75      6.87 o 
  -1   1   2       48.98       56.92      1.24 o 
   0   1   2     1474.67     1313.92     23.05 o 
   1   1   2       22.01       28.61      0.77 o 
   2   1   2        4.88        3.92      0.79 o 
   3   1   2       91.88       86.45      2.01 o 
   4   1   2        0.06        0.40      0.42 o 
   5   1   2       31.49       29.85      3.13 o 
   6   1   2      105.19      121.83      4.95 o 
   7   1   2       14.89       20.69      9.17 o 
  -8   2   2        4.78        4.02      7.48 o 
  -7   2   2       14.29        9.76      4.50 o 
  -6   2   2        2.12        2.04      1.92 o 
  -5   2   2      333.31      318.67      6.64 o 
  -4   2   2        4.36        3.19      1.43 o 
  -3   2   2        0.91        0.53      0.49 o 
  -2   2   2      311.64      304.20      4.73 o 
  -1   2   2       81.94       85.39      1.39 o 
   0   2   2     3322.74     3147.78     25.84 o 
   1   2   2      661.55      595.85      9.19 o 
   2   2   2      102.18       97.97      1.77 o 
   3   2   2       25.13       27.35      1.21 o 
   4   2   2       87.76       92.70      2.29 o 
   5   2   2        3.93        3.57      1.71 o 
   6   2   2        0.24        1.13      1.72 o 
   7   2   2       23.59       27.48      7.56 o 
  -8   3   2        3.12        2.67      1.33 o 
  -7   3   2        1.74        1.78      1.92 o 
  -6   3   2      349.90      348.72      9.35 o 
  -5   3   2        2.36        1.75      1.53 o 
  -4   3   2      383.52      395.92      5.26 o 
  -3   3   2      816.35      744.38     24.00 o 
  -2   3   2      146.93      143.46      2.22 o 
  -1   3   2      699.41      560.33      5.52 o 
   0   3   2      134.28      140.52      1.99 o 
   1   3   2     6579.96     6833.45     59.25 o 
   2   3   2      123.59      111.42      2.08 o 
   3   3   2       25.14       23.67      2.21 o 
   4   3   2       28.30       31.34      1.29 o 
   5   3   2        2.76        1.38      0.90 o 
   6   3   2       36.04       42.01      3.18 o 
   7   3   2        0.62        1.19      1.76 o 
  -8   4   2       69.77       76.40      5.50 o 
  -7   4   2        1.40        0.89      1.76 o 
  -6   4   2      306.40      319.92      8.82 o 
  -5   4   2      160.08      161.06      6.79 o 
  -4   4   2        3.93        5.06      1.45 o 
  -3   4   2       84.91       69.32      2.02 o 
  -2   4   2      354.71      334.41      8.20 o 
  -1   4   2      401.29      375.25      7.57 o 
   0   4   2     5548.53     5595.24     95.90 o 
   1   4   2       63.48       60.56      1.19 o 
   2   4   2      605.26      523.72     10.78 o 
   3   4   2        4.50        6.70      1.78 o 
   4   4   2        4.40        3.72      1.37 o 
   5   4   2      220.08      213.18      5.94 o 
   6   4   2      272.11      266.75      8.26 o 
   7   4   2        0.21        3.70      2.84 o 
  -7   5   2       42.90       35.92      5.17 o 
  -6   5   2        1.10        1.63      1.78 o 
  -5   5   2     2291.86     2410.48     44.40 o 
  -4   5   2      129.76      124.08      3.51 o 
  -3   5   2       24.49       29.28      1.26 o 
  -2   5   2       29.46       27.16      1.14 o 
  -1   5   2     5041.77     4949.39     32.79 o 
   0   5   2      253.19      240.04      2.39 o 
   1   5   2     6956.72     7208.19     36.15 o 
   2   5   2     2126.40     1995.47     27.08 o 
   3   5   2      741.51      724.37     15.28 o 
   4   5   2       12.64       11.31      1.42 o 
   5   5   2       80.44       81.83      2.95 o 
   6   5   2        8.53       10.84      4.22 o 
   7   5   2       29.55       24.34      7.47 o 
  -7   6   2       16.75       18.41      4.44 o 
  -6   6   2        7.17        5.45      2.64 o 
  -5   6   2       24.05       23.44      6.68 o 
  -4   6   2       40.10       50.55      1.95 o 
  -3   6   2       63.55       65.37      1.82 o 
  -2   6   2     2282.02     2114.69     30.30 o 
  -1   6   2      372.28      389.57      4.09 o 
   0   6   2     3165.33     3096.37     20.78 o 
   1   6   2      515.96      519.72      9.10 o 
   2   6   2     1580.98     1476.41     21.93 o 
   3   6   2      419.43      421.17      9.39 o 
   4   6   2        0.49        0.76      0.45 o 
   5   6   2      116.00      119.35      4.41 o 
   6   6   2        0.27        0.24      1.60 o 
   7   6   2     1008.46     1095.86     55.14 o 
  -7   7   2      205.44      223.49      7.27 o 
  -6   7   2       49.54       51.02      3.66 o 
  -5   7   2       58.18       63.80      4.16 o 
  -4   7   2       12.21       10.92      0.73 o 
  -3   7   2      164.46      185.43      3.78 o 
  -2   7   2        3.01        0.92      1.03 o 
  -1   7   2      240.35      214.96      3.16 o 
   0   7   2       23.79       20.65      1.28 o 
   1   7   2     1043.04      908.32     13.90 o 
   2   7   2     1456.82     1332.64     17.23 o 
   3   7   2      587.08      611.96     10.64 o 
   4   7   2       65.44       69.94      1.52 o 
   5   7   2      176.88      177.08      6.78 o 
   6   7   2      108.04       97.65      5.55 o 
   7   7   2       39.27       55.06      9.36 o 
  -7   8   2        3.00        4.60      2.80 o 
  -6   8   2        0.45        1.14      1.38 o 
  -5   8   2      288.84      293.54      8.92 o 
  -4   8   2      941.94      927.04     27.43 o 
  -3   8   2      292.76      330.50      5.43 o 
  -2   8   2      439.65      479.60      9.39 o 
  -1   8   2      582.28      685.13     10.83 o 
   0   8   2     4657.88     4735.23     43.79 o 
   1   8   2     4278.48     4509.56     60.80 o 
   2   8   2      150.60      160.11      4.00 o 
   3   8   2      728.48      773.91     10.07 o 
   4   8   2      234.94      240.69      5.10 o 
   5   8   2      232.98      235.97      6.77 o 
   6   8   2       37.96       31.09      2.68 o 
   7   8   2       75.82       95.40     16.62 o 
  -7   9   2        8.29        5.46      2.79 o 
  -6   9   2        2.55        2.61      2.23 o 
  -5   9   2       82.74       77.60      4.01 o 
  -4   9   2      291.08      310.82      5.21 o 
  -3   9   2      893.49      890.07     25.23 o 
  -2   9   2       81.24       77.16      2.39 o 
  -1   9   2      448.37      485.56     13.48 o 
   0   9   2      124.78      142.28      3.58 o 
   1   9   2       13.32       13.19      1.78 o 
   2   9   2        5.85        2.26      1.34 o 
   3   9   2      170.27      169.08      3.56 o 
   4   9   2      216.95      215.73      4.53 o 
   5   9   2      168.36      164.16      5.15 o 
   6   9   2       14.40       12.15      5.42 o 
  -7  10   2        7.50        9.51      5.96 o 
  -6  10   2        8.39        5.50      3.12 o 
  -5  10   2        0.05        0.55      0.55 o 
  -4  10   2       10.91       11.20      1.66 o 
  -3  10   2      373.51      415.27      5.96 o 
  -2  10   2      205.24      241.12      4.65 o 
  -1  10   2     2848.34     3093.26     41.70 o 
   0  10   2      285.07      348.85      7.50 o 
   1  10   2       60.89       78.71      2.87 o 
   2  10   2        3.35        2.33      1.55 o 
   3  10   2       82.18       99.76      2.82 o 
   4  10   2      282.16      283.25      6.51 o 
   5  10   2        8.52        5.25      3.00 o 
   6  10   2       59.39       55.12      3.94 o 
  -7  11   2       28.56       23.57      7.19 o 
  -6  11   2      211.20      225.48     11.57 o 
  -5  11   2      133.25      143.40      6.40 o 
  -4  11   2       11.39        8.09      2.40 o 
  -3  11   2      267.00      306.71      6.49 o 
  -2  11   2      722.06      789.73     15.96 o 
  -1  11   2       41.15       45.03      3.82 o 
   0  11   2      115.87       99.57      4.32 o 
   1  11   2      131.11      142.01      3.80 o 
   2  11   2       41.91       46.34      2.73 o 
   3  11   2       26.16       24.13      2.85 o 
   4  11   2        2.49        2.35      1.36 o 
   5  11   2       20.57       15.67      4.58 o 
   6  11   2       10.47        4.90      9.33 o 
  -7  12   2      133.19      133.76     11.30 o 
  -6  12   2        1.09        0.42      2.86 o 
  -5  12   2        4.26        4.30      2.30 o 
  -4  12   2        6.20        5.93      2.09 o 
  -3  12   2       32.84       30.93      3.97 o 
  -2  12   2       38.41       53.08      5.59 o 
  -1  12   2     2034.34     1968.14     23.08 o 
   0  12   2      264.87      244.85      6.02 o 
   1  12   2        0.13        1.31      1.28 o 
   2  12   2      299.44      308.40      6.36 o 
   3  12   2       14.53       15.43      3.56 o 
   4  12   2       20.03       19.74      6.81 o 
   5  12   2      176.01      168.47      6.07 o 
   6  12   2        2.55        1.91      3.49 o 
  -6  13   2        0.03        1.76      1.83 o 
  -5  13   2       65.80       55.16      5.34 o 
  -4  13   2      495.99      535.17     17.31 o 
  -3  13   2        6.83        9.07      4.89 o 
  -2  13   2      229.80      213.44     14.64 o 
  -1  13   2       85.16       88.21      5.02 o 
   0  13   2      469.26      520.70      9.91 o 
   1  13   2      269.48      273.42      5.65 o 
   2  13   2      197.73      218.43      6.20 o 
   3  13   2      131.45      132.93      5.37 o 
   4  13   2      278.55      289.61      6.72 o 
   5  13   2        0.35        1.16      1.50 o 
   6  13   2      148.26      150.58      8.81 o 
  -6  14   2        2.33        3.90      3.10 o 
  -5  14   2      236.75      236.80      8.83 o 
  -4  14   2      171.86      176.31      8.57 o 
  -3  14   2        4.24        3.58      2.47 o 
  -2  14   2      570.99      616.24     21.61 o 
  -1  14   2      308.26      307.26      8.05 o 
   0  14   2      243.11      235.44      7.71 o 
   1  14   2       48.92       56.62      3.55 o 
   2  14   2     1012.00     1070.35     20.10 o 
   3  14   2      186.15      186.70      5.63 o 
   4  14   2       77.20       78.31      3.90 o 
   5  14   2       34.60       30.15      4.52 o 
   6  14   2       25.52       15.52     10.81 o 
  -6  15   2      244.75      236.94      8.44 o 
  -5  15   2      224.42      224.51     12.17 o 
  -4  15   2       21.34       17.39      6.74 o 
  -3  15   2       14.20       14.55      7.56 o 
  -2  15   2      132.94      132.79      7.87 o 
  -1  15   2      763.95      780.24     33.53 o 
   0  15   2      405.13      397.33     10.96 o 
   1  15   2       53.72       53.32      4.21 o 
   2  15   2     1161.03     1240.43     22.45 o 
   3  15   2       27.14       24.02      8.72 o 
   4  15   2      128.27      136.13      5.48 o 
   5  15   2      129.48      132.69      6.22 o 
  -6  16   2       44.06       43.80      7.82 o 
  -5  16   2      114.42      112.55      8.01 o 
  -4  16   2      136.11      134.20      8.50 o 
  -3  16   2       43.04       42.78     16.16 o 
  -2  16   2       19.15       13.64      8.44 o 
  -1  16   2      171.58      153.51      8.73 o 
   0  16   2       78.94       82.01      6.14 o 
   1  16   2      682.11      708.84     15.57 o 
   2  16   2        7.12        6.35      3.16 o 
   3  16   2     1080.11     1170.02     18.60 o 
   4  16   2        1.49        0.76      1.90 o 
   5  16   2        1.86        1.68      2.10 o 
  -5  17   2      212.65      221.73      9.95 o 
  -4  17   2      748.64      793.90     30.75 o 
  -3  17   2      498.93      496.73     21.09 o 
  -2  17   2      729.00      681.84     21.69 o 
  -1  17   2       33.76       36.09     18.47 o 
   0  17   2      472.79      439.39     12.72 o 
   1  17   2      305.57      319.69      9.66 o 
   2  17   2        6.19        6.77      4.03 o 
   3  17   2       34.53       28.34      9.55 o 
   4  17   2      327.68      347.63      8.99 o 
   5  17   2       36.04       29.47      6.46 o 
  -5  18   2       76.17       72.94      5.67 o 
  -4  18   2     1154.35     1243.29     36.97 o 
  -3  18   2       11.94       10.13      8.65 o 
  -2  18   2       75.88       83.05      8.06 o 
  -1  18   2      100.66      123.42      8.53 o 
   0  18   2      151.74      132.77      8.89 o 
   1  18   2       87.67       91.69      5.33 o 
   2  18   2      288.01      309.41      9.07 o 
   3  18   2      192.57      198.10      6.51 o 
   4  18   2      103.84      109.32      4.84 o 
  -5  19   2        0.37        2.05      3.27 o 
  -4  19   2       27.74       28.30     14.96 o 
  -3  19   2      158.65      157.36     12.00 o 
  -2  19   2      182.53      161.55     11.84 o 
  -1  19   2        1.92        2.12      3.33 o 
   0  19   2      486.60      460.11     22.86 o 
   1  19   2       54.98       50.45      4.05 o 
   2  19   2      830.39      829.26     16.99 o 
   3  19   2       14.20       16.48      6.08 o 
   4  19   2       22.36       10.41      4.67 o 
  -4  20   2        8.11        6.69      5.37 o 
  -3  20   2       53.11       64.88      7.15 o 
  -2  20   2      748.33      697.63     33.97 o 
  -1  20   2       33.59       29.88     12.77 o 
   0  20   2      182.71      151.94     10.88 o 
   1  20   2       33.71       34.21      5.66 o 
   2  20   2      218.40      202.78      6.96 o 
   3  20   2        0.54        2.11      1.50 o 
   4  20   2       57.55       56.58      4.13 o 
  -4  21   2       21.24       10.90      7.61 o 
  -3  21   2        6.94        9.97      6.80 o 
  -2  21   2        9.46        9.11      4.90 o 
  -1  21   2      126.59      141.72     14.84 o 
   0  21   2       36.53       26.65     13.87 o 
   1  21   2       22.45       27.77     11.15 o 
   2  21   2      103.13      110.34      6.44 o 
   3  21   2        0.29        2.02      1.77 o 
  -3  22   2        9.15        5.84      6.81 o 
  -2  22   2        7.70        4.05      4.57 o 
  -1  22   2       17.46       13.57      8.81 o 
   0  22   2       85.35       61.76     14.20 o 
   1  22   2        0.02        1.58      2.55 o 
   2  22   2       34.63       20.22      7.52 o 
   3  22   2        4.73        4.46      3.47 o 
  -3  23   2        1.44        1.22      3.06 o 
  -2  23   2       63.50       49.65     29.46 o 
  -1  23   2      299.84      274.93     13.48 o 
   0  23   2       94.34       89.18      9.03 o 
   1  23   2       22.91       21.96     13.93 o 
   2  23   2        4.69        5.63      2.18 o 
  -1  24   2       55.05       61.38      7.43 o 
   0  24   2       44.12       45.49     11.31 o 
   1  24   2       11.42       11.24      6.32 o 
  -7   0   3        3.78        7.04      3.73 o 
  -5   0   3        1.77        1.49      2.70 o 
  -3   0   3      112.11      103.00      4.12 o 
  -1   0   3      649.89      574.57      6.92 o 
   1   0   3      947.85      820.99     27.76 o 
   3   0   3     1266.70     1141.02     40.00 o 
   5   0   3        3.04        2.46      2.72 o 
   7   0   3      307.20      279.63     23.98 o 
  -8   1   3       15.79       15.80      6.55 o 
  -7   1   3        4.49        3.37      1.25 o 
  -6   1   3      101.95       95.49      3.82 o 
  -5   1   3       74.02       75.06      2.35 o 
  -4   1   3       95.54       92.20      1.94 o 
  -3   1   3     3924.01     3963.21     39.40 o 
  -2   1   3       78.10       78.86      2.03 o 
  -1   1   3       32.47       32.52      1.74 o 
   0   1   3     2781.25     2584.80     18.09 o 
   1   1   3        6.60        6.80      0.82 o 
   2   1   3      268.50      279.58      4.50 o 
   3   1   3      569.75      588.36     10.09 o 
   4   1   3     1638.54     1620.59     46.70 o 
   5   1   3       22.86       21.87      3.44 o 
   6   1   3       83.64       79.79      4.50 o 
   7   1   3        0.64        3.60      2.26 o 
  -8   2   3       19.57       15.51      7.01 o 
  -7   2   3       10.21       11.03      4.01 o 
  -6   2   3      183.16      174.46      6.18 o 
  -5   2   3      175.36      183.88      3.72 o 
  -4   2   3      197.37      198.02      3.01 o 
  -3   2   3       66.67       65.06      2.09 o 
  -2   2   3      328.13      343.20      7.02 o 
  -1   2   3     2446.04     2378.83     20.27 o 
   0   2   3     1887.90     1825.09     13.54 o 
   1   2   3      260.02      265.95      3.00 o 
   2   2   3      866.49      844.26     16.61 o 
   3   2   3       28.45       26.79      0.98 o 
   4   2   3      230.50      244.56      7.16 o 
   5   2   3       38.98       40.62      4.16 o 
   6   2   3       10.43        6.74      3.36 o 
  -8   3   3        2.49        2.27      1.46 o 
  -7   3   3      176.58      164.40      5.88 o 
  -6   3   3      283.81      286.14      9.74 o 
  -5   3   3      793.05      760.06     13.42 o 
  -4   3   3      673.37      714.49     17.62 o 
  -3   3   3      143.85      141.89      2.90 o 
  -2   3   3     3240.01     3265.10     28.21 o 
  -1   3   3     1795.79     1691.96     15.52 o 
   0   3   3      548.29      587.56     11.55 o 
   1   3   3      304.68      299.06      4.20 o 
   2   3   3     1138.77     1027.73     13.04 o 
   3   3   3      229.12      256.56      6.52 o 
   4   3   3      401.04      399.88      7.37 o 
   5   3   3      101.23      102.28      6.04 o 
   6   3   3       93.19       84.55      6.48 o 
  -7   4   3       75.30       69.70      3.98 o 
  -6   4   3      103.19      101.44      3.23 o 
  -5   4   3        0.02        0.94      0.98 o 
  -4   4   3       52.06       41.37      1.81 o 
  -3   4   3     1081.48      986.29     10.86 o 
  -2   4   3     1143.63     1056.76     12.29 o 
  -1   4   3       63.06       47.15      1.37 o 
   0   4   3       37.21       36.03      1.16 o 
   1   4   3     1196.38     1104.86     17.33 o 
   2   4   3      527.13      543.35      6.50 o 
   3   4   3      375.48      396.12      6.49 o 
   4   4   3       17.53       18.42      1.27 o 
   5   4   3      164.42      164.44     10.06 o 
   6   4   3      292.58      300.27      9.04 o 
  -7   5   3        0.04        0.25      1.39 o 
  -6   5   3      643.17      676.24     25.13 o 
  -5   5   3       58.24       54.30      2.63 o 
  -4   5   3       14.75       11.38      1.47 o 
  -3   5   3      372.99      370.67      5.80 o 
  -2   5   3     1952.53     1716.14     18.67 o 
  -1   5   3      262.41      304.56      4.74 o 
   0   5   3      596.29      547.37      8.86 o 
   1   5   3     2900.66     2915.01     23.12 o 
   2   5   3        3.01        4.17      1.29 o 
   3   5   3      492.13      541.10     11.08 o 
   4   5   3      199.19      207.01      4.71 o 
   5   5   3      500.36      527.19     14.40 o 
   6   5   3       79.05       86.03      7.46 o 
  -7   6   3       77.03       77.18      5.29 o 
  -6   6   3      249.68      254.33      7.69 o 
  -5   6   3      778.52      803.91     17.54 o 
  -4   6   3      169.22      171.00      5.04 o 
  -3   6   3       24.09       25.07      2.13 o 
  -2   6   3      694.06      610.60     10.20 o 
  -1   6   3      486.26      494.97     11.61 o 
   0   6   3      207.03      230.69      3.18 o 
   1   6   3      658.54      658.98      9.31 o 
   2   6   3       14.76       21.42      1.34 o 
   3   6   3       20.87       20.27      0.99 o 
   4   6   3      164.86      172.95      4.52 o 
   5   6   3      125.42      120.19      7.22 o 
   6   6   3        6.93        2.50      2.67 o 
  -7   7   3       99.74      100.96      4.67 o 
  -6   7   3      677.82      710.15     13.05 o 
  -5   7   3      110.53      121.54      5.35 o 
  -4   7   3      297.54      313.94      6.12 o 
  -3   7   3      707.57      721.67     31.87 o 
  -2   7   3      189.66      184.51      4.46 o 
  -1   7   3      525.32      579.09     15.80 o 
   0   7   3     3435.50     3405.10     37.07 o 
   1   7   3     1197.79     1131.49     20.07 o 
   2   7   3     1801.42     1701.05     30.76 o 
   3   7   3      216.13      235.29      3.58 o 
   4   7   3        0.50        1.46      1.14 o 
   5   7   3       20.94       17.47      7.56 o 
   6   7   3       15.81       13.43      4.92 o 
  -7   8   3      249.91      265.74     15.82 o 
  -6   8   3       40.03       41.13      4.83 o 
  -5   8   3      269.46      286.43     10.04 o 
  -4   8   3      228.80      239.48      6.84 o 
  -3   8   3      704.60      691.41     13.49 o 
  -2   8   3     1354.28     1306.30     30.90 o 
  -1   8   3      261.47      295.19      4.65 o 
   0   8   3     1383.43     1365.25     30.53 o 
   1   8   3      391.85      389.83      5.52 o 
   2   8   3        3.02        2.00      1.08 o 
   3   8   3       55.99       55.00      1.74 o 
   4   8   3      308.45      327.04      8.26 o 
   5   8   3       31.97       32.59      4.32 o 
   6   8   3       39.21       32.00      3.57 o 
  -7   9   3      337.75      323.18     10.17 o 
  -6   9   3       12.37       15.61      6.55 o 
  -5   9   3      816.94      863.48     19.92 o 
  -4   9   3      391.91      402.56      7.67 o 
  -3   9   3      150.53      169.15      2.93 o 
  -2   9   3       54.63       53.85      2.14 o 
  -1   9   3      119.10      104.64      2.89 o 
   0   9   3      109.73      129.98      3.46 o 
   1   9   3      877.95      869.83     12.09 o 
   2   9   3      247.90      263.77      4.78 o 
   3   9   3      296.10      291.85      5.87 o 
   4   9   3      205.78      213.06      5.40 o 
   5   9   3       24.38       24.49      3.35 o 
   6   9   3       23.46       15.07      7.02 o 
  -7  10   3       20.34       11.36      4.41 o 
  -6  10   3      102.84      100.97      5.85 o 
  -5  10   3       49.16       50.98      4.44 o 
  -4  10   3        6.88        6.03      2.67 o 
  -3  10   3       56.00       51.61      1.67 o 
  -2  10   3       33.19       38.85      1.35 o 
  -1  10   3      273.49      275.93      4.77 o 
   0  10   3        4.67        5.07      2.26 o 
   1  10   3      127.47      130.45      3.72 o 
   2  10   3     1952.01     1922.75     27.22 o 
   3  10   3     2070.63     2117.03     33.36 o 
   4  10   3       29.12       28.56      2.42 o 
   5  10   3       54.29       52.01      4.49 o 
   6  10   3       29.60       16.41      7.65 o 
  -7  11   3        6.48        3.22      2.98 o 
  -6  11   3      108.58      111.51      6.92 o 
  -5  11   3        6.42        7.82      3.70 o 
  -4  11   3      437.88      478.55     12.79 o 
  -3  11   3       42.81       42.44      1.53 o 
  -2  11   3        2.69        1.74      1.06 o 
  -1  11   3      286.96      266.01      4.64 o 
   0  11   3      745.62      686.30     12.82 o 
   1  11   3       48.75       55.40      3.28 o 
   2  11   3      444.57      449.24      9.57 o 
   3  11   3       71.25       70.08      4.75 o 
   4  11   3      138.96      127.95      5.33 o 
   5  11   3        8.34        8.21      4.14 o 
   6  11   3       44.83       45.26      5.05 o 
  -7  12   3        4.06        6.74      4.03 o 
  -6  12   3       86.01       94.07      5.56 o 
  -5  12   3        1.24        0.80      2.66 o 
  -4  12   3       60.16       56.31      5.71 o 
  -3  12   3      218.58      226.82      6.61 o 
  -2  12   3       45.79       55.53      7.11 o 
  -1  12   3      278.87      281.30      6.02 o 
   0  12   3       56.92       61.86      2.55 o 
   1  12   3      636.91      693.06     12.66 o 
   2  12   3      813.41      856.28     16.38 o 
   3  12   3       66.97       57.77      3.30 o 
   4  12   3        6.23        4.71      2.26 o 
   5  12   3      229.46      253.62      8.00 o 
  -6  13   3       70.57       74.09      5.17 o 
  -5  13   3       36.54       37.39     15.78 o 
  -4  13   3       92.20      101.65      7.04 o 
  -3  13   3      542.24      583.44     23.65 o 
  -2  13   3      549.97      599.14     13.66 o 
  -1  13   3      377.05      382.37      7.33 o 
   0  13   3       15.94       16.11      3.75 o 
   1  13   3        3.11        1.94      2.16 o 
   2  13   3     1207.13     1250.65     21.99 o 
   3  13   3      350.52      358.50      8.30 o 
   4  13   3       92.45       86.83      3.99 o 
   5  13   3      229.51      251.84      9.12 o 
  -6  14   3        7.72        3.21      3.14 o 
  -5  14   3       27.94       25.10     14.92 o 
  -4  14   3      454.95      489.60     16.58 o 
  -3  14   3      171.67      170.78     10.70 o 
  -2  14   3       85.11       98.97      4.41 o 
  -1  14   3       78.33       76.97      3.23 o 
   0  14   3      132.30      143.22      5.50 o 
   1  14   3       83.13       87.59      3.81 o 
   2  14   3     1072.26     1104.10     21.13 o 
   3  14   3       78.13       77.12      3.80 o 
   4  14   3      142.03      141.07      4.94 o 
   5  14   3       43.23       35.83      4.93 o 
  -6  15   3      228.80      224.86     10.44 o 
  -5  15   3      321.12      337.45     13.95 o 
  -4  15   3      138.92      147.14      8.35 o 
  -3  15   3     1219.83     1302.82     36.67 o 
  -2  15   3      867.67      879.00     28.88 o 
  -1  15   3        2.06        0.70      1.65 o 
   0  15   3      471.89      481.83     10.44 o 
   1  15   3        4.01        2.41      2.62 o 
   2  15   3      560.15      585.69     13.47 o 
   3  15   3      174.45      169.87      5.40 o 
   4  15   3       44.49       45.57      4.14 o 
   5  15   3       71.73       74.37      5.46 o 
  -6  16   3      121.71      100.09      9.04 o 
  -5  16   3       17.27       17.28      9.56 o 
  -4  16   3       68.16       65.40      8.15 o 
  -3  16   3       77.03       77.29      6.88 o 
  -2  16   3        3.47        1.54      3.04 o 
  -1  16   3      267.73      253.93      8.69 o 
   0  16   3      295.28      312.07      7.54 o 
   1  16   3      427.05      408.69      9.06 o 
   2  16   3       36.73       37.02      3.38 o 
   3  16   3      244.64      244.72      7.57 o 
   4  16   3      128.36      134.54      6.66 o 
   5  16   3      286.68      287.47     13.94 o 
  -5  17   3      291.37      255.91     13.57 o 
  -4  17   3     1501.51     1729.71     63.80 o 
  -3  17   3      254.56      280.11     16.04 o 
  -2  17   3       52.28       54.58      6.06 o 
  -1  17   3      455.87      419.53     16.58 o 
   0  17   3      265.27      274.81      7.05 o 
   1  17   3      648.24      632.70     14.04 o 
   2  17   3        0.03        1.22      1.67 o 
   3  17   3       84.86       83.50      4.55 o 
   4  17   3       38.07       39.03      7.23 o 
  -5  18   3      267.06      279.73     12.62 o 
  -4  18   3       96.99       99.30     18.49 o 
  -3  18   3        7.29        5.95      5.25 o 
  -2  18   3        2.89        0.98      4.53 o 
  -1  18   3      247.15      250.32     19.21 o 
   0  18   3        6.81        3.37      2.79 o 
   1  18   3      213.33      185.65      5.63 o 
   2  18   3        2.15        3.84      2.06 o 
   3  18   3      500.91      512.46     12.32 o 
   4  18   3        5.93        4.15      3.08 o 
  -5  19   3       10.59        6.68      4.99 o 
  -4  19   3       68.54       72.19      6.63 o 
  -3  19   3        7.26        9.22      4.83 o 
  -2  19   3      200.72      182.83     12.12 o 
  -1  19   3       84.01       85.05     10.33 o 
   0  19   3      312.28      306.61      8.08 o 
   1  19   3       18.39       13.94      5.26 o 
   2  19   3        1.80        2.75      2.44 o 
   3  19   3      209.31      205.29      6.49 o 
   4  19   3        0.62        2.27      2.31 o 
  -4  20   3       22.36       14.87      9.59 o 
  -3  20   3       20.87       21.58     15.27 o 
  -2  20   3       30.02       26.03     11.86 o 
  -1  20   3      189.38      165.23     10.11 o 
   0  20   3      119.19       94.19      4.29 o 
   1  20   3        5.66        3.50      3.22 o 
   2  20   3       30.81       20.09      7.16 o 
   3  20   3      190.03      185.73      5.86 o 
  -4  21   3       63.43       51.62      7.40 o 
  -3  21   3       56.14       50.25      6.92 o 
  -2  21   3        7.23        3.29      2.98 o 
  -1  21   3       26.14       19.15     12.06 o 
   0  21   3       15.77       18.58      6.91 o 
   1  21   3        2.75        3.06      1.88 o 
   2  21   3      198.83      211.49      6.36 o 
   3  21   3        0.06        1.18      1.84 o 
  -3  22   3        0.14       -1.40      5.76 o 
  -2  22   3        2.54        5.01      3.76 o 
  -1  22   3       61.40       48.25      6.71 o 
   0  22   3       12.84       12.05      5.05 o 
   1  22   3       59.57       61.23      4.99 o 
   2  22   3        0.07        1.11      1.91 o 
  -2  23   3      173.00      199.32     11.37 o 
  -1  23   3       11.11        9.52      8.31 o 
   0  23   3       22.35       26.54     13.02 o 
   1  23   3      196.55      192.88      8.05 o 
  -6   0   4      136.62      142.59      7.49 o 
  -4   0   4      276.97      256.22      5.85 o 
  -2   0   4     1721.82     1625.40     22.70 o 
   0   0   4      410.34      383.48      6.41 o 
   2   0   4     2420.79     2324.13     38.80 o 
   4   0   4       25.27       29.75      4.89 o 
   6   0   4      189.00      200.86     10.79 o 
  -7   1   4       30.00       28.72      5.27 o 
  -6   1   4      165.56      164.40      5.21 o 
  -5   1   4       70.90       68.89      2.26 o 
  -4   1   4        0.33        0.54      0.75 o 
  -3   1   4       59.54       57.81      2.36 o 
  -2   1   4      137.35      131.99      3.07 o 
  -1   1   4      486.89      472.33      7.19 o 
   0   1   4      840.85      800.47     14.14 o 
   1   1   4      291.49      301.24      4.22 o 
   2   1   4        7.10        8.40      1.63 o 
   3   1   4       33.46       28.39      3.50 o 
   4   1   4       51.86       51.69      4.64 o 
   5   1   4      121.11      120.86      5.77 o 
   6   1   4       16.30       10.49      4.69 o 
  -7   2   4       18.51       18.40      7.77 o 
  -6   2   4       32.21       26.09      4.32 o 
  -5   2   4       16.73       19.82      1.88 o 
  -4   2   4       53.88       54.21      1.83 o 
  -3   2   4      451.60      518.91      7.00 o 
  -2   2   4       27.36       24.43      1.62 o 
  -1   2   4     1540.57     1463.09     28.40 o 
   0   2   4      300.28      299.23      4.18 o 
   1   2   4        2.67        2.90      0.94 o 
   2   2   4       12.57        7.59      1.12 o 
   3   2   4      506.74      518.83     12.35 o 
   4   2   4       54.46       52.96      5.48 o 
   5   2   4        2.03        3.16      2.29 o 
   6   2   4      122.68      120.59      5.41 o 
  -7   3   4       66.28       62.91      3.73 o 
  -6   3   4       65.93       70.73      3.63 o 
  -5   3   4      332.90      331.85      7.27 o 
  -4   3   4     1505.11     1467.71     20.02 o 
  -3   3   4       41.38       42.00      1.50 o 
  -2   3   4     1050.94     1125.25     18.14 o 
  -1   3   4      449.61      440.60      6.77 o 
   0   3   4      676.74      732.66     19.54 o 
   1   3   4      612.85      651.70     10.53 o 
   2   3   4      165.50      189.95      2.78 o 
   3   3   4       90.12       90.08      2.78 o 
   4   3   4        0.44       -0.05      1.94 o 
   5   3   4        0.76        2.67      2.57 o 
   6   3   4        6.72        3.51      3.74 o 
  -7   4   4       29.60       23.33      8.26 o 
  -6   4   4       54.94       43.60      3.67 o 
  -5   4   4      370.33      377.85      7.94 o 
  -4   4   4      146.18      147.35      2.42 o 
  -3   4   4      425.47      461.74     12.09 o 
  -2   4   4      865.12      784.56     11.68 o 
  -1   4   4        0.06        0.49      0.70 o 
   0   4   4      292.23      328.70      5.36 o 
   1   4   4      382.60      409.86      6.72 o 
   2   4   4        4.64        3.78      0.63 o 
   3   4   4       53.46       56.66      1.82 o 
   4   4   4      241.15      230.83      6.25 o 
   5   4   4       56.39       62.35      4.38 o 
   6   4   4       13.66       12.40      5.89 o 
  -7   5   4        0.07        0.83      1.79 o 
  -6   5   4      258.63      263.17      6.86 o 
  -5   5   4      209.57      221.79      5.42 o 
  -4   5   4      131.36      139.91      3.05 o 
  -3   5   4       45.71       53.64      1.84 o 
  -2   5   4       25.37       44.03      2.14 o 
  -1   5   4      743.93      790.31     26.27 o 
   0   5   4      335.50      426.17      5.39 o 
   1   5   4      291.04      323.66      5.93 o 
   2   5   4        2.04        4.62      1.29 o 
   3   5   4      141.81      154.92      4.13 o 
   4   5   4       91.08       92.36      3.15 o 
   5   5   4      408.98      442.31     13.46 o 
   6   5   4        0.92        2.19      2.44 o 
  -7   6   4       11.21        8.48      4.27 o 
  -6   6   4        0.04        1.01      1.26 o 
  -5   6   4     1333.84     1374.00     25.64 o 
  -4   6   4       56.89       59.23      1.61 o 
  -3   6   4      142.64      135.20      3.35 o 
  -2   6   4        0.07        1.06      1.08 o 
  -1   6   4       45.85       45.10      1.81 o 
   0   6   4      246.96      276.47      4.46 o 
   1   6   4        0.04        0.03      1.14 o 
   2   6   4       33.89       39.70      1.77 o 
   3   6   4        0.40        0.18      0.25 o 
   4   6   4        0.73        0.59      1.43 o 
   5   6   4       26.23       28.53      4.25 o 
   6   6   4        4.12        2.18      2.64 o 
  -7   7   4       11.51        9.90      5.74 o 
  -6   7   4      171.33      158.11      4.82 o 
  -5   7   4      358.52      353.08     10.20 o 
  -4   7   4        8.12        6.64      1.77 o 
  -3   7   4       29.24       25.08      1.57 o 
  -2   7   4      540.50      575.98      8.13 o 
  -1   7   4       39.26       32.43      2.07 o 
   0   7   4       36.21       35.95      1.71 o 
   1   7   4     1686.56     1563.98     31.96 o 
   2   7   4      277.29      302.45      4.76 o 
   3   7   4      164.63      171.35      4.65 o 
   4   7   4        5.08        4.80      3.01 o 
   5   7   4       30.21       24.24      6.38 o 
   6   7   4       30.16       26.75      3.26 o 
  -7   8   4        6.00        6.81      2.90 o 
  -6   8   4        5.54        3.79      2.37 o 
  -5   8   4      160.67      147.58      5.69 o 
  -4   8   4       33.38       34.37      1.48 o 
  -3   8   4      360.38      379.03      5.94 o 
  -2   8   4      221.98      229.55      4.77 o 
  -1   8   4      130.52      137.16      3.03 o 
   0   8   4      202.03      224.78      4.40 o 
   1   8   4       13.41       11.03      3.60 o 
   2   8   4      991.74      979.97     20.05 o 
   3   8   4       41.65       40.74      2.66 o 
   4   8   4      355.84      362.55      8.03 o 
   5   8   4        1.25        1.64      2.69 o 
   6   8   4        3.49        1.86      2.02 o 
  -7   9   4      147.85      146.58      6.19 o 
  -6   9   4        0.79        2.69      1.73 o 
  -5   9   4      461.12      483.56     12.66 o 
  -4   9   4      461.83      494.24      9.16 o 
  -3   9   4      664.98      672.96     10.76 o 
  -2   9   4      140.63      152.35      3.84 o 
  -1   9   4        0.51        1.22      1.09 o 
   0   9   4      131.36      150.79      3.62 o 
   1   9   4     2731.03     2617.96     26.05 o 
   2   9   4       40.12       40.45      2.12 o 
   3   9   4      366.84      364.49      8.00 o 
   4   9   4       44.35       43.42      3.22 o 
   5   9   4       22.36       19.30      8.57 o 
  -7  10   4        1.69        1.40      2.14 o 
  -6  10   4        2.65        1.69      2.31 o 
  -5  10   4       65.15       69.67      4.45 o 
  -4  10   4     1003.47     1073.29     41.63 o 
  -3  10   4     1271.33     1309.18     43.42 o 
  -2  10   4        5.30        7.04      2.17 o 
  -1  10   4      399.12      411.33      9.39 o 
   0  10   4     1354.32     1353.31     30.41 o 
   1  10   4        4.18        4.73      1.85 o 
   2  10   4      314.81      312.11      7.83 o 
   3  10   4      224.51      210.01      6.13 o 
   4  10   4       50.60       59.70      4.39 o 
   5  10   4      175.71      178.97      7.25 o 
  -7  11   4        0.45        1.88      2.77 o 
  -6  11   4       97.40       85.90      4.89 o 
  -5  11   4      461.54      504.83     16.29 o 
  -4  11   4       78.78       83.69      5.82 o 
  -3  11   4      457.37      516.11     11.66 o 
  -2  11   4      168.58      174.08      5.05 o 
  -1  11   4       98.16      113.61      3.39 o 
   0  11   4        1.76        0.98      1.21 o 
   1  11   4        6.06        6.24      2.81 o 
   2  11   4      202.90      205.35      6.09 o 
   3  11   4      337.63      326.94     10.83 o 
   4  11   4      109.54      112.10      6.85 o 
   5  11   4      123.26      126.94      6.08 o 
  -6  12   4       30.21       37.37      4.51 o 
  -5  12   4      128.55      144.96      8.13 o 
  -4  12   4       85.41       83.43      6.63 o 
  -3  12   4       10.03       14.89      4.53 o 
  -2  12   4      106.53      110.16      4.62 o 
  -1  12   4      617.57      597.96     10.51 o 
   0  12   4       37.29       42.25      2.45 o 
   1  12   4      913.61      940.09     16.92 o 
   2  12   4      123.47      132.77      5.13 o 
   3  12   4     2576.46     2648.47     30.06 o 
   4  12   4        0.48        1.04      1.59 o 
   5  12   4       24.76       16.90      7.23 o 
  -6  13   4       27.33       25.90      7.89 o 
  -5  13   4       82.82       85.23      9.18 o 
  -4  13   4      369.83      385.07     12.74 o 
  -3  13   4      172.36      170.51      5.41 o 
  -2  13   4       58.58       48.71      2.89 o 
  -1  13   4      248.27      258.92      7.07 o 
   0  13   4        8.92       12.83      3.70 o 
   1  13   4        4.61        4.03      2.48 o 
   2  13   4       45.87       43.39      5.43 o 
   3  13   4       51.40       51.34      4.04 o 
   4  13   4        1.43       -0.05      2.15 o 
   5  13   4       19.26       12.20      9.04 o 
  -6  14   4       31.92       28.45     13.80 o 
  -5  14   4      110.69      105.56      9.04 o 
  -4  14   4      286.29      301.66     10.80 o 
  -3  14   4      533.94      571.82     15.26 o 
  -2  14   4      419.16      416.16      9.82 o 
  -1  14   4      896.09      920.09     16.32 o 
   0  14   4        2.69        1.98      2.29 o 
   1  14   4      411.43      386.63      9.27 o 
   2  14   4      111.65      103.96      4.23 o 
   3  14   4      101.44       96.49      4.85 o 
   4  14   4       61.53       70.18      4.42 o 
  -6  15   4      114.49       91.37      7.79 o 
  -5  15   4      630.76      671.05     48.11 o 
  -4  15   4      216.38      216.57     12.64 o 
  -3  15   4      592.57      632.74     13.35 o 
  -2  15   4      890.48      865.86     17.26 o 
  -1  15   4       15.45       11.99      3.27 o 
   0  15   4     1325.50     1373.56     29.85 o 
   1  15   4       10.09        6.82      3.27 o 
   2  15   4      159.20      163.93      6.49 o 
   3  15   4       12.52        6.54      2.92 o 
   4  15   4        0.36        2.23      2.12 o 
  -5  16   4       12.21        9.07      4.99 o 
  -4  16   4       65.73       60.81     12.64 o 
  -3  16   4       78.03       77.97      9.56 o 
  -2  16   4       28.10       27.41      9.33 o 
  -1  16   4        0.00        0.24      1.02 o 
   0  16   4      106.17       97.22      5.81 o 
   1  16   4      375.57      338.80      7.68 o 
   2  16   4       41.91       36.57      6.03 o 
   3  16   4      190.12      195.00      6.40 o 
   4  16   4       66.06       69.94      6.30 o 
  -5  17   4      148.69      130.90     11.84 o 
  -4  17   4       32.05       27.39     16.14 o 
  -3  17   4      252.93      228.39     17.85 o 
  -2  17   4      127.71      130.61      5.35 o 
  -1  17   4      885.52      879.44     15.02 o 
   0  17   4       24.53       23.77      8.13 o 
   1  17   4       52.90       45.92      3.54 o 
   2  17   4       72.72       67.69      4.09 o 
   3  17   4       45.09       46.21      5.59 o 
   4  17   4       66.71       69.47      7.98 o 
  -5  18   4        3.09        4.24      3.80 o 
  -4  18   4       15.24       17.62     11.63 o 
  -3  18   4        8.08        3.83      3.46 o 
  -2  18   4      159.48      150.96      7.11 o 
  -1  18   4        0.06        0.88      2.01 o 
   0  18   4      182.77      165.58      5.62 o 
   1  18   4       26.70       20.96      7.09 o 
   2  18   4       31.18       22.29      9.38 o 
   3  18   4       23.42       28.56      4.47 o 
  -4  19   4        3.02       -0.24      3.27 o 
  -3  19   4      110.52      109.17      9.08 o 
  -2  19   4      105.67       93.17      5.08 o 
  -1  19   4      241.75      236.87      8.15 o 
   0  19   4        3.28        1.66      2.09 o 
   1  19   4       21.47       18.47      5.86 o 
   2  19   4        1.24        2.62      1.91 o 
   3  19   4       43.69       43.65      4.90 o 
  -4  20   4       93.60      103.08      8.82 o 
  -3  20   4        5.50        4.32      3.26 o 
  -2  20   4        7.73        5.50      4.43 o 
  -1  20   4        0.12        0.97      1.40 o 
   0  20   4      156.90      170.20      6.64 o 
   1  20   4        0.10        2.22      1.79 o 
   2  20   4        3.89        1.25      2.09 o 
  -3  21   4        3.56        4.44      3.99 o 
  -2  21   4        2.26        1.34      2.67 o 
  -1  21   4        1.48        3.12      1.86 o 
   0  21   4       10.20       12.14      3.99 o 
   1  21   4       28.60       20.01      7.50 o 
   2  21   4      100.41      116.86      5.71 o 
  -2  22   4      119.58      131.80      8.11 o 
  -1  22   4       62.05       67.44      6.49 o 
   0  22   4        3.85        1.32      1.76 o 
   1  22   4       27.61       44.05      4.56 o 
  -7   0   5      284.77      290.40     10.89 o 
  -5   0   5       94.75       88.63      4.31 o 
  -3   0   5      509.75      532.70     20.77 o 
  -1   0   5      511.34      525.83     11.29 o 
   1   0   5      105.10       99.26      4.18 o 
   3   0   5      207.86      208.43     12.46 o 
   5   0   5       89.89       89.59      8.86 o 
  -7   1   5        7.14        6.73      2.98 o 
  -6   1   5        0.70        0.87      1.69 o 
  -5   1   5        8.68       15.28      2.70 o 
  -4   1   5      593.39      635.53     10.44 o 
  -3   1   5      681.59      691.42     15.50 o 
  -2   1   5       41.00       44.85      3.21 o 
  -1   1   5      102.44       91.74      3.13 o 
   0   1   5     1298.40     1266.39     39.95 o 
   1   1   5     1968.18     1899.10     22.47 o 
   2   1   5       66.36       70.29      1.65 o 
   3   1   5       59.96       54.45      5.13 o 
   4   1   5        8.16        5.92      4.88 o 
   5   1   5       76.16       76.23      5.09 o 
  -7   2   5        0.38        1.52      2.06 o 
  -6   2   5       34.27       31.04      3.41 o 
  -5   2   5       99.30       89.05      2.17 o 
  -4   2   5        1.25        1.69      0.82 o 
  -3   2   5       40.23       46.45      2.62 o 
  -2   2   5      553.73      580.95      9.36 o 
  -1   2   5       76.21       85.45      2.98 o 
   0   2   5      170.22      160.39      5.22 o 
   1   2   5      568.65      583.78     11.04 o 
   2   2   5        7.40        6.08      1.47 o 
   3   2   5      199.88      195.73      5.78 o 
   4   2   5       73.37       67.83      5.09 o 
   5   2   5        5.24        4.96      7.06 o 
  -7   3   5      211.99      227.81     10.82 o 
  -6   3   5      800.72      827.25     19.19 o 
  -5   3   5       47.86       51.03      3.73 o 
  -4   3   5      114.95      109.55      2.33 o 
  -3   3   5      265.31      279.07      5.70 o 
  -2   3   5      874.60      883.63     31.53 o 
  -1   3   5      892.35      894.95     13.31 o 
   0   3   5      156.49      169.17      4.05 o 
   1   3   5      392.36      405.54      6.74 o 
   2   3   5       47.51       46.29      1.60 o 
   3   3   5       84.66       84.85      2.64 o 
   4   3   5       10.28       16.94      5.22 o 
   5   3   5      124.62      118.25      6.18 o 
  -7   4   5        3.85        3.29      1.83 o 
  -6   4   5       99.16       86.40      6.08 o 
  -5   4   5       30.67       24.83      4.15 o 
  -4   4   5        3.16        3.64      1.02 o 
  -3   4   5       93.53       80.44      2.15 o 
  -2   4   5     1040.43     1046.85     27.63 o 
  -1   4   5        2.45        3.55      1.52 o 
   0   4   5      213.76      231.36      4.76 o 
   1   4   5       14.87       19.11      2.09 o 
   2   4   5       67.02       73.18      1.86 o 
   3   4   5       56.97       53.71      2.78 o 
   4   4   5      121.38      122.37      7.30 o 
   5   4   5        1.57        5.98      4.64 o 
  -7   5   5       57.43       50.21      6.72 o 
  -6   5   5        9.51        7.71      4.01 o 
  -5   5   5      415.97      410.98     10.12 o 
  -4   5   5       39.93       41.70      1.66 o 
  -3   5   5      184.63      198.78      6.18 o 
  -2   5   5      845.37      798.74     24.45 o 
  -1   5   5       37.16       38.22      2.45 o 
   0   5   5      288.84      314.30      6.24 o 
   1   5   5      151.71      164.14      3.28 o 
   2   5   5      705.77      741.55     15.15 o 
   3   5   5       11.94       11.23      4.02 o 
   4   5   5      213.82      209.28      8.35 o 
   5   5   5       81.94       74.57      4.94 o 
  -7   6   5       61.13       51.39      6.14 o 
  -6   6   5      128.31      120.97      5.92 o 
  -5   6   5      258.49      278.20      8.50 o 
  -4   6   5       19.50       19.49      1.79 o 
  -3   6   5        0.37        0.84      1.40 o 
  -2   6   5      271.36      289.87      6.29 o 
  -1   6   5      876.32      926.23     13.17 o 
   0   6   5       61.40       54.75      2.27 o 
   1   6   5       15.93       12.80      2.44 o 
   2   6   5       81.10       87.41      3.00 o 
   3   6   5      461.37      488.09     11.33 o 
   4   6   5        4.82        6.71      5.27 o 
   5   6   5        5.89        6.42      3.87 o 
  -7   7   5       51.01       50.75      4.46 o 
  -6   7   5        3.61        1.21      1.97 o 
  -5   7   5        0.51        0.56      1.94 o 
  -4   7   5        8.98        6.95      1.25 o 
  -3   7   5        9.84       11.45      3.31 o 
  -2   7   5       63.30       70.40      3.35 o 
  -1   7   5       12.33       13.28      2.92 o 
   0   7   5       47.17       44.37      2.21 o 
   1   7   5        1.31        1.41      1.31 o 
   2   7   5      216.62      229.57      5.65 o 
   3   7   5       39.29       37.89      2.86 o 
   4   7   5     1497.20     1696.33     39.39 o 
   5   7   5        7.18        4.99      4.00 o 
  -7   8   5       44.79       38.06      4.43 o 
  -6   8   5       94.83       93.50      5.76 o 
  -5   8   5        1.33        1.69      2.20 o 
  -4   8   5      162.14      165.81      5.97 o 
  -3   8   5      170.58      179.70      5.15 o 
  -2   8   5      383.14      412.79      8.79 o 
  -1   8   5       88.54       82.98      4.10 o 
   0   8   5      629.04      642.25      9.92 o 
   1   8   5       96.39      102.06      3.74 o 
   2   8   5       15.44       13.18      4.71 o 
   3   8   5      425.62      442.04      9.17 o 
   4   8   5      153.97      162.53      8.31 o 
   5   8   5        4.82        4.61      3.20 o 
  -7   9   5        3.40        2.63      2.36 o 
  -6   9   5        2.26        4.36      2.16 o 
  -5   9   5      264.53      277.67      9.17 o 
  -4   9   5       11.12       14.63      1.86 o 
  -3   9   5     1235.13     1229.44     46.65 o 
  -2   9   5        8.70       10.50      4.82 o 
  -1   9   5       21.02       19.96      5.95 o 
   0   9   5      264.76      297.53      6.69 o 
   1   9   5       18.03       16.66      2.65 o 
   2   9   5        8.33        8.34      3.62 o 
   3   9   5      829.10      865.83     14.98 o 
   4   9   5      244.20      246.30      9.78 o 
   5   9   5      115.10       95.53      5.61 o 
  -6  10   5       55.48       51.38      4.12 o 
  -5  10   5      558.60      621.52     16.48 o 
  -4  10   5        0.68        3.58      2.22 o 
  -3  10   5       19.49       20.27      2.77 o 
  -2  10   5      494.73      511.88     11.16 o 
  -1  10   5     1073.06     1046.16     38.25 o 
   0  10   5       50.69       53.95      2.94 o 
   1  10   5      152.41      148.31      4.59 o 
   2  10   5        2.26        2.70      2.13 o 
   3  10   5      138.85      143.14      5.78 o 
   4  10   5       63.11       60.84      4.97 o 
   5  10   5      137.62      146.07      7.03 o 
  -6  11   5       15.64       13.53      4.63 o 
  -5  11   5      204.69      214.87      8.25 o 
  -4  11   5     1787.61     1735.54     44.81 o 
  -3  11   5      897.37      926.21     18.43 o 
  -2  11   5        5.79        9.18      3.29 o 
  -1  11   5       32.70       33.39      2.58 o 
   0  11   5       34.92       30.56      3.73 o 
   1  11   5       51.24       50.92      3.28 o 
   2  11   5      736.22      721.79     16.34 o 
   3  11   5       29.54       33.68      4.62 o 
   4  11   5      105.34       96.85      6.87 o 
  -6  12   5        4.67        4.79      2.66 o 
  -5  12   5       84.56       87.84      5.80 o 
  -4  12   5      552.66      577.39     11.21 o 
  -3  12   5      518.15      529.55     11.91 o 
  -2  12   5      331.06      363.05      8.81 o 
  -1  12   5       90.51       78.76      3.01 o 
   0  12   5      151.39      163.20      4.73 o 
   1  12   5     1331.23     1365.06     24.07 o 
   2  12   5      120.29      129.95      4.72 o 
   3  12   5      609.32      607.77     14.80 o 
   4  12   5        0.30        0.85      3.20 o 
  -6  13   5       49.17       48.83      6.59 o 
  -5  13   5      711.34      738.31     15.27 o 
  -4  13   5      563.75      591.38     13.49 o 
  -3  13   5      954.42      971.73     23.18 o 
  -2  13   5      384.60      404.82      9.53 o 
  -1  13   5      780.45      738.12     13.75 o 
   0  13   5      126.27      132.27      4.42 o 
   1  13   5      231.71      201.97      6.39 o 
   2  13   5      376.46      399.56      9.62 o 
   3  13   5       48.06       50.10      5.09 o 
   4  13   5       14.21       10.24      6.15 o 
  -5  14   5        1.75        4.19      2.75 o 
  -4  14   5      106.46      110.18      4.72 o 
  -3  14   5        1.79        0.11      2.75 o 
  -2  14   5       37.82       30.90      4.64 o 
  -1  14   5       93.30       79.56      3.97 o 
   0  14   5       76.79       55.58      3.45 o 
   1  14   5       33.56       29.97      6.46 o 
   2  14   5      656.93      642.50     13.79 o 
   3  14   5       11.44        5.01      2.21 o 
   4  14   5       30.57       21.18     10.61 o 
  -5  15   5      456.22      496.76     12.44 o 
  -4  15   5       42.21       43.00      4.86 o 
  -3  15   5      253.77      244.50      8.32 o 
  -2  15   5       25.50       34.28      8.35 o 
  -1  15   5      451.66      435.48      9.53 o 
   0  15   5        1.61        8.13      3.27 o 
   1  15   5      276.76      261.77      7.80 o 
   2  15   5      371.29      429.10     10.56 o 
   3  15   5      627.84      617.20     13.71 o 
  -5  16   5       11.22        4.16      3.46 o 
  -4  16   5       25.47       28.51     13.77 o 
  -3  16   5        0.23        0.45      1.99 o 
  -2  16   5       41.82       46.01      3.83 o 
  -1  16   5      369.57      335.77     10.26 o 
   0  16   5        0.00        0.15      1.79 o 
   1  16   5       10.36        5.65      2.39 o 
   2  16   5      139.44      137.55      5.53 o 
   3  16   5      106.73       92.48      5.00 o 
  -4  17   5       25.03       24.88     13.19 o 
  -3  17   5       43.23       38.86      4.84 o 
  -2  17   5       26.83       25.51      9.26 o 
  -1  17   5      199.43      212.75      7.17 o 
   0  17   5      115.62      116.17      6.79 o 
   1  17   5      117.61      118.96      5.37 o 
   2  17   5       43.80       37.77      3.83 o 
   3  17   5       54.97       52.16      4.64 o 
  -4  18   5        1.77       -0.14      2.75 o 
  -3  18   5       22.86       21.48      5.21 o 
  -2  18   5        0.83        1.52      1.55 o 
  -1  18   5       40.63       42.85      4.49 o 
   0  18   5      193.83      173.48      7.04 o 
   1  18   5      206.94      198.95      6.15 o 
   2  18   5       16.14       15.99      5.91 o 
  -3  19   5        1.77        2.43      2.86 o 
  -2  19   5        1.40        2.37      2.41 o 
  -1  19   5       37.36       39.67      4.79 o 
   0  19   5       53.21       58.27      6.39 o 
   1  19   5       81.69       71.09      5.28 o 
   2  19   5        1.98        1.49      1.48 o 
  -3  20   5      213.07      223.52     10.13 o 
  -2  20   5       37.96       34.78      6.58 o 
  -1  20   5        1.83        2.43      2.02 o 
   0  20   5      143.36      141.45      6.09 o 
   1  20   5       13.02        9.46      3.53 o 
  -2  21   5       99.49      106.32      6.72 o 
  -1  21   5        1.42        1.40      2.34 o 
   0  21   5       86.37       77.88      6.09 o 
  -6   0   6       18.20        9.26      5.67 o 
  -4   0   6        4.79        8.52      5.16 o 
  -2   0   6       95.97       92.03      6.79 o 
   0   0   6      639.39      668.28     30.82 o 
   2   0   6      819.38      800.03     89.50 o 
   4   0   6       51.89       42.94      9.63 o 
  -7   1   6       16.00       10.53      5.86 o 
  -6   1   6       16.52       16.25      4.34 o 
  -5   1   6      150.21      149.20      4.06 o 
  -4   1   6      109.99      110.74      3.77 o 
  -3   1   6      160.69      157.14      5.03 o 
  -2   1   6      181.69      165.78      5.94 o 
  -1   1   6      749.82      720.38     13.23 o 
   0   1   6      156.43      153.51      4.80 o 
   1   1   6      421.81      431.23      9.41 o 
   2   1   6       45.27       42.86      2.48 o 
   3   1   6      444.62      451.96     13.37 o 
   4   1   6      135.99      138.32      8.19 o 
   5   1   6      123.86      112.94      7.49 o 
  -7   2   6        9.05        3.40      1.85 o 
  -6   2   6       35.43       32.92      4.78 o 
  -5   2   6      726.45      703.96     10.89 o 
  -4   2   6      624.19      631.10     11.48 o 
  -3   2   6       16.37       16.09      4.97 o 
  -2   2   6       13.52       12.20      2.21 o 
  -1   2   6      641.78      643.15     12.70 o 
   0   2   6      222.70      236.16      6.13 o 
   1   2   6        9.22       14.52      4.54 o 
   2   2   6      106.13      111.58      3.77 o 
   3   2   6       23.39       27.88     13.05 o 
   4   2   6       94.31      101.26      6.96 o 
   5   2   6       28.53       21.68     10.76 o 
  -7   3   6        1.88        1.06      2.55 o 
  -6   3   6      239.07      224.69      8.17 o 
  -5   3   6       52.40       49.29      3.86 o 
  -4   3   6      252.06      256.72      5.71 o 
  -3   3   6       11.71       11.53      3.43 o 
  -2   3   6      175.50      171.40      4.81 o 
  -1   3   6      321.95      303.25      6.27 o 
   0   3   6        3.01        4.86      2.05 o 
   1   3   6      456.62      449.90      9.85 o 
   2   3   6      515.61      517.90     14.46 o 
   3   3   6      991.23     1075.93     38.78 o 
   4   3   6       27.39       32.61      9.04 o 
   5   3   6      716.73      771.84     22.42 o 
  -7   4   6       59.38       53.31      4.56 o 
  -6   4   6      104.61      108.34      6.11 o 
  -5   4   6       33.70       25.03      3.27 o 
  -4   4   6       59.21       59.34      2.50 o 
  -3   4   6      263.37      261.03      5.82 o 
  -2   4   6      829.01      878.00     15.31 o 
  -1   4   6        7.03        6.04      2.01 o 
   0   4   6       78.45       72.59      3.08 o 
   1   4   6        0.80        1.26      1.67 o 
   2   4   6        2.20        1.14      1.34 o 
   3   4   6       31.98       33.51      5.05 o 
   4   4   6     1192.75     1258.72     19.07 o 
  -7   5   6      132.42      119.11      7.83 o 
  -6   5   6       37.20       42.24      7.05 o 
  -5   5   6        0.00        0.98      1.67 o 
  -4   5   6      197.49      205.01      6.60 o 
  -3   5   6     1294.80     1329.86     23.88 o 
  -2   5   6      394.79      416.69      9.36 o 
  -1   5   6      212.68      205.73      5.15 o 
   0   5   6       51.46       56.95      2.98 o 
   1   5   6     1465.16     1455.89     29.19 o 
   2   5   6       62.72       59.83      3.23 o 
   3   5   6        0.10        1.47      3.37 o 
   4   5   6       62.95       69.51      7.31 o 
  -6   6   6        0.28        1.72      2.51 o 
  -5   6   6       11.97       10.48      5.56 o 
  -4   6   6       30.59       31.76      3.87 o 
  -3   6   6      693.76      759.01     15.85 o 
  -2   6   6      361.39      362.02      7.47 o 
  -1   6   6      286.22      315.87      7.19 o 
   0   6   6      883.49      860.82     17.33 o 
   1   6   6      134.08      132.60      4.43 o 
   2   6   6      371.52      361.61      8.43 o 
   3   6   6      141.15      131.41      7.44 o 
   4   6   6      157.54      165.61     11.50 o 
  -6   7   6       72.46       78.32      8.68 o 
  -5   7   6      187.79      198.02      7.31 o 
  -4   7   6      193.67      186.05      5.00 o 
  -3   7   6      258.46      263.80      7.18 o 
  -2   7   6      643.47      612.78     14.80 o 
  -1   7   6      122.17      107.89      3.24 o 
   0   7   6       14.63       21.33      5.54 o 
   1   7   6        1.89        0.72      1.63 o 
   2   7   6       16.75       19.01      2.24 o 
   3   7   6       94.42       92.69      5.74 o 
   4   7   6      266.14      284.09     11.66 o 
  -6   8   6       11.24       10.56      6.77 o 
  -5   8   6      124.86      129.52      6.01 o 
  -4   8   6        2.10        1.91      1.39 o 
  -3   8   6     1023.96     1105.57     22.43 o 
  -2   8   6      288.83      305.56      8.30 o 
  -1   8   6      396.90      417.72      8.17 o 
   0   8   6        0.47        1.71      1.81 o 
   1   8   6      126.97      124.04      4.09 o 
   2   8   6      196.66      207.53      5.39 o 
   3   8   6        5.25        7.62      3.85 o 
   4   8   6       11.80        7.43      3.92 o 
  -6   9   6      343.18      358.53     11.29 o 
  -5   9   6        0.23        0.90      1.92 o 
  -4   9   6       44.00       36.62      4.18 o 
  -3   9   6      500.09      550.16     11.77 o 
  -2   9   6      292.63      302.19      8.05 o 
  -1   9   6      375.79      364.29      8.56 o 
   0   9   6      230.18      218.81      6.36 o 
   1   9   6        3.22        2.76      1.63 o 
   2   9   6        7.10        5.47      2.32 o 
   3   9   6      123.92      118.74      7.61 o 
   4   9   6        0.09       -2.91      3.50 o 
  -6  10   6        9.49        6.17      5.57 o 
  -5  10   6       48.94       37.97      5.40 o 
  -4  10   6      556.46      567.17     12.66 o 
  -3  10   6        5.48        3.08      1.68 o 
  -2  10   6     1130.68     1138.67     22.09 o 
  -1  10   6      131.22      127.40      4.91 o 
   0  10   6      758.40      754.55     14.20 o 
   1  10   6      323.27      327.22      6.92 o 
   2  10   6      402.55      405.95      9.43 o 
   3  10   6      101.63      110.82      6.37 o 
   4  10   6       36.04       37.64      5.48 o 
  -6  11   6        5.65        2.78      4.17 o 
  -5  11   6      143.02      148.58      6.94 o 
  -4  11   6      426.21      462.16     10.92 o 
  -3  11   6        0.02        1.95      1.85 o 
  -2  11   6       10.07       12.14      3.81 o 
  -1  11   6      407.97      438.99     10.66 o 
   0  11   6       28.29       32.74      4.32 o 
   1  11   6        5.97        4.26      1.89 o 
   2  11   6        0.11        1.00      1.32 o 
   3  11   6       84.93       93.02      5.79 o 
   4  11   6       40.21       36.01      7.95 o 
  -5  12   6       18.60       22.49      9.27 o 
  -4  12   6      510.17      514.65     11.95 o 
  -3  12   6       48.59       51.10      4.24 o 
  -2  12   6      330.42      337.56      8.67 o 
  -1  12   6       10.47        8.15      3.74 o 
   0  12   6      780.48      749.61     11.87 o 
   1  12   6      158.44      158.70      5.65 o 
   2  12   6       37.62       39.48      3.22 o 
   3  12   6       11.21        9.01      4.70 o 
  -5  13   6      230.77      263.65     11.43 o 
  -4  13   6      179.35      188.22      8.37 o 
  -3  13   6      175.79      183.90      5.84 o 
  -2  13   6        0.22        1.77      1.48 o 
  -1  13   6      126.40      101.44      6.23 o 
   0  13   6       54.78       53.44      3.11 o 
   1  13   6       86.12       69.00      3.84 o 
   2  13   6       55.51       52.56      3.66 o 
   3  13   6       43.32       31.55      9.23 o 
  -5  14   6       20.41       16.22     10.83 o 
  -4  14   6      238.54      267.07      9.19 o 
  -3  14   6        7.21        2.05      2.77 o 
  -2  14   6       14.94        7.60      3.95 o 
  -1  14   6       20.21       15.78      5.78 o 
   0  14   6      165.39      154.53      7.67 o 
   1  14   6       19.62       16.41      6.36 o 
   2  14   6      343.47      339.12      9.03 o 
   3  14   6      154.60      156.99      8.83 o 
  -4  15   6        1.50        1.31      2.15 o 
  -3  15   6      277.79      281.85      8.91 o 
  -2  15   6        0.07        1.24      1.57 o 
  -1  15   6       69.15       83.92      4.43 o 
   0  15   6        4.34        1.00      1.95 o 
   1  15   6       51.02       50.24      4.71 o 
   2  15   6       76.77       64.14      4.39 o 
  -4  16   6       21.87       15.25      7.65 o 
  -3  16   6      316.98      337.40      8.61 o 
  -2  16   6        8.33        7.25      3.35 o 
  -1  16   6       46.12       29.75     10.17 o 
   0  16   6        6.20        4.49      3.09 o 
   1  16   6      103.61       91.48      4.95 o 
   2  16   6       63.96       43.86      4.76 o 
  -4  17   6       62.39       65.72      9.03 o 
  -3  17   6       13.75       24.81      3.63 o 
  -2  17   6      112.23      122.76      5.09 o 
  -1  17   6       85.20       71.40      4.13 o 
   0  17   6        3.62        6.68      2.72 o 
   1  17   6        0.01        1.73      1.66 o 
  -3  18   6        1.75        1.59      1.88 o 
  -2  18   6       10.96        6.87      3.18 o 
  -1  18   6       11.64        6.73      3.67 o 
   0  18   6       73.36       78.32      4.34 o 
   1  18   6        0.01        1.82      1.70 o 
  -2  19   6        0.93        2.63      2.26 o 
  -1  19   6       31.18       15.99      6.43 o 
   0  19   6       17.23       14.43      6.21 o 
  -5   0   7     1231.92     1289.11     50.21 o 
  -3   0   7      769.30      733.31     22.82 o 
  -1   0   7        4.03        0.38      3.20 o 
   1   0   7       34.69       28.00      4.26 o 
   3   0   7        0.33        4.48      7.06 o 
  -6   1   7        7.07        7.26      5.36 o 
  -5   1   7      138.67      115.95      7.58 o 
  -4   1   7      126.52      134.71      5.25 o 
  -3   1   7       41.81       43.51      3.84 o 
  -2   1   7       10.38        9.19      3.80 o 
  -1   1   7       79.13       75.96      3.80 o 
   0   1   7      349.63      357.45      8.98 o 
   1   1   7      130.44      131.35      4.10 o 
   2   1   7      139.49      134.03      7.90 o 
   3   1   7        2.19        3.02      2.83 o 
   4   1   7      270.53      264.73     13.09 o 
  -6   2   7        3.44        2.13      3.17 o 
  -5   2   7       39.44       40.08      4.15 o 
  -4   2   7       25.16       24.54      3.46 o 
  -3   2   7      467.27      494.38     11.40 o 
  -2   2   7      138.55      154.07      5.46 o 
  -1   2   7      506.18      517.07     11.04 o 
   0   2   7        6.07        7.25      4.63 o 
   1   2   7      289.29      276.77      6.29 o 
   2   2   7       14.30       17.02      6.60 o 
   3   2   7        5.31        5.70      4.15 o 
   4   2   7        3.49       -0.21      3.07 o 
  -6   3   7      251.59      205.17     10.88 o 
  -5   3   7       22.30       19.32      5.10 o 
  -4   3   7      562.30      551.03     13.36 o 
  -3   3   7        6.72        7.54      2.98 o 
  -2   3   7     1149.14     1157.63     22.13 o 
  -1   3   7       63.39       66.02      3.62 o 
   0   3   7      366.17      358.54      9.22 o 
   1   3   7      422.81      427.04     10.84 o 
   2   3   7      145.39      146.57      7.08 o 
   3   3   7      303.24      283.55     11.25 o 
   4   3   7        9.75       11.91      6.56 o 
  -6   4   7       76.23       73.15      4.88 o 
  -5   4   7      309.19      300.72      9.94 o 
  -4   4   7      216.55      205.24      7.28 o 
  -3   4   7        6.55        8.61      3.12 o 
  -2   4   7      413.37      438.12     11.00 o 
  -1   4   7        7.06        2.98      2.37 o 
   0   4   7      203.32      219.96      6.56 o 
   1   4   7      213.21      182.72      5.15 o 
   2   4   7       93.04       82.06      4.57 o 
   3   4   7        8.42        8.35      4.69 o 
  -6   5   7      891.64      968.60     16.87 o 
  -5   5   7       26.66       22.83      5.28 o 
  -4   5   7      535.41      511.28     12.02 o 
  -3   5   7      262.54      265.34      6.50 o 
  -2   5   7     1909.03     1951.77     29.61 o 
  -1   5   7      324.90      331.25     11.50 o 
   0   5   7      612.99      556.31     10.56 o 
   1   5   7        1.05        2.46      1.86 o 
   2   5   7      723.65      732.54     18.91 o 
   3   5   7        5.82        4.32      5.01 o 
  -6   6   7        5.16        4.56      4.53 o 
  -5   6   7      185.49      185.84      7.05 o 
  -4   6   7        5.52        4.24      2.82 o 
  -3   6   7      203.45      208.20      5.61 o 
  -2   6   7      943.38      983.42     15.11 o 
  -1   6   7       11.13        9.00      3.19 o 
   0   6   7       82.39       88.21      3.83 o 
   1   6   7      335.63      333.17     15.94 o 
   2   6   7      208.42      217.63      8.46 o 
   3   6   7      260.85      253.16     11.36 o 
  -6   7   7      168.78      173.67     10.36 o 
  -5   7   7      181.40      185.15      7.41 o 
  -4   7   7      795.02      803.97     16.58 o 
  -3   7   7        0.09        0.69      1.78 o 
  -2   7   7      447.91      405.89      8.49 o 
  -1   7   7      345.71      345.71      7.58 o 
   0   7   7     1031.07     1027.61     16.87 o 
   1   7   7       94.54       85.78      3.98 o 
   2   7   7      417.53      395.42     11.69 o 
   3   7   7      140.41      153.98      8.78 o 
  -5   8   7        9.27        9.86      5.09 o 
  -4   8   7      131.90      145.80      5.10 o 
  -3   8   7      246.12      236.46      7.48 o 
  -2   8   7       58.70       53.84      3.54 o 
  -1   8   7      131.57      140.78      4.79 o 
   0   8   7      172.06      175.49      6.04 o 
   1   8   7       17.40       17.53      5.17 o 
   2   8   7      230.71      240.91      8.66 o 
   3   8   7       23.92       22.46      6.84 o 
  -5   9   7      213.68      253.55      9.85 o 
  -4   9   7       85.27       82.76      3.89 o 
  -3   9   7      306.92      318.15      9.52 o 
  -2   9   7       53.48       43.38      3.60 o 
  -1   9   7        3.10        1.58      1.92 o 
   0   9   7        9.76        5.89      1.88 o 
   1   9   7       10.39       12.13      3.67 o 
   2   9   7       20.55       15.27      4.52 o 
   3   9   7        5.75        3.68      3.71 o 
  -5  10   7        0.44        1.89      2.23 o 
  -4  10   7        1.66        1.02      3.00 o 
  -3  10   7        2.00        2.05      1.93 o 
  -2  10   7        0.05        0.73      1.39 o 
  -1  10   7       18.36       11.44      4.20 o 
   0  10   7        3.09        1.11      1.97 o 
   1  10   7      154.58      143.97      5.47 o 
   2  10   7       20.58       16.58      4.72 o 
   3  10   7        0.74        2.92      2.31 o 
  -5  11   7        0.17        1.64      2.54 o 
  -4  11   7        0.19        1.58      2.69 o 
  -3  11   7        2.27        3.35      1.71 o 
  -2  11   7        0.28        0.46      2.04 o 
  -1  11   7       86.55       95.06      4.47 o 
   0  11   7      239.51      221.00      7.36 o 
   1  11   7        7.79        7.26      2.59 o 
   2  11   7        3.57        4.29      3.26 o 
  -5  12   7      116.12      115.91      6.36 o 
  -4  12   7       17.89       16.06      6.19 o 
  -3  12   7       76.58       70.47      4.04 o 
  -2  12   7       33.68       34.26      4.28 o 
  -1  12   7      131.79      139.31      5.52 o 
   0  12   7        0.52        0.91      1.64 o 
   1  12   7       15.57       19.75      8.02 o 
   2  12   7       41.83       39.16      3.72 o 
  -4  13   7       32.75       31.56      6.18 o 
  -3  13   7      128.84      128.84      5.03 o 
  -2  13   7       75.84       86.37      4.57 o 
  -1  13   7       39.85       57.91      4.24 o 
   0  13   7       29.12       26.96      4.56 o 
   1  13   7       53.94       42.94      3.36 o 
   2  13   7      114.00      116.16      5.50 o 
  -4  14   7       39.97       38.48      6.29 o 
  -3  14   7      127.79      118.52      4.54 o 
  -2  14   7       26.23       20.82      8.03 o 
  -1  14   7       64.71       68.24      4.39 o 
   0  14   7        3.12        4.99      2.84 o 
   1  14   7       11.45       11.65      5.08 o 
  -3  15   7        0.50        1.01      1.38 o 
  -2  15   7       71.87       60.88      4.04 o 
  -1  15   7       63.24       57.45      4.07 o 
   0  15   7       51.73       48.96      3.42 o 
   1  15   7        1.34        0.77      1.91 o 
  -3  16   7       60.23       64.53      3.79 o 
  -2  16   7        2.05        2.12      2.76 o 
  -1  16   7        3.24        1.93      1.79 o 
   0  16   7        3.77        2.11      2.31 o 
  -4   0   8       87.18       80.24      5.23 o 
  -2   0   8      773.57      825.53     26.51 o 
   0   0   8       13.83        9.13      3.30 o 
   2   0   8        9.84        4.31      6.21 o 
  -5   1   8       43.26       44.04      5.66 o 
  -4   1   8       74.66       73.17      4.03 o 
  -3   1   8        0.05        1.41      1.18 o 
  -2   1   8      236.13      222.39      7.14 o 
  -1   1   8       56.01       50.79      4.17 o 
   0   1   8        3.93        3.60      1.68 o 
   1   1   8        2.55        3.98      2.28 o 
   2   1   8       58.53       58.50      5.83 o 
  -5   2   8      167.44      147.99     14.33 o 
  -4   2   8       16.86       13.28      5.19 o 
  -3   2   8      273.57      271.72      7.82 o 
  -2   2   8      293.69      301.54      8.52 o 
  -1   2   8      969.20      989.77     20.79 o 
   0   2   8      141.34      139.31      4.91 o 
   1   2   8        0.14        1.30      1.24 o 
   2   2   8       59.17       57.31      5.97 o 
  -5   3   8       26.78       21.35     15.17 o 
  -4   3   8       69.69       64.61      4.63 o 
  -3   3   8        0.17        2.08      1.27 o 
  -2   3   8      516.11      553.78     13.12 o 
  -1   3   8       27.79       32.22      4.51 o 
   0   3   8        3.01        2.03      1.47 o 
   1   3   8       33.92       37.76      4.20 o 
   2   3   8       13.51       11.98      5.53 o 
  -5   4   8        4.79        4.19      2.96 o 
  -4   4   8       75.59       67.28      3.67 o 
  -3   4   8       55.70       59.82      3.45 o 
  -2   4   8      289.78      295.94      8.51 o 
  -1   4   8       25.27       28.61      3.97 o 
   0   4   8        9.62        7.74      2.55 o 
   1   4   8      111.76      104.85      4.04 o 
   2   4   8        4.05        6.20      5.28 o 
  -5   5   8      285.28      288.47     12.15 o 
  -4   5   8        7.61        5.81      3.15 o 
  -3   5   8       75.92       71.76      3.89 o 
  -2   5   8       60.93       58.24      3.34 o 
  -1   5   8       13.45        6.98      2.83 o 
   0   5   8        0.79        2.18      1.63 o 
   1   5   8       12.48       14.08      5.65 o 
   2   5   8        4.83        2.15      2.88 o 
  -5   6   8        8.43        4.23      3.43 o 
  -4   6   8       93.41       77.81      4.33 o 
  -3   6   8       11.73        8.74      4.23 o 
  -2   6   8       55.47       50.10      4.20 o 
  -1   6   8       60.16       64.26      3.95 o 
   0   6   8       13.06       11.75      4.13 o 
   1   6   8       71.89       73.89      4.51 o 
   2   6   8       29.54       24.57     13.85 o 
  -5   7   8       79.32       85.61      5.25 o 
  -4   7   8      168.63      179.38     11.03 o 
  -3   7   8       12.20        7.59      3.14 o 
  -2   7   8        8.77        8.12      3.01 o 
  -1   7   8       53.21       38.95      3.09 o 
   0   7   8        0.05        0.95      1.60 o 
   1   7   8        0.03        1.41      2.05 o 
   2   7   8      204.78      199.86     10.20 o 
  -4   8   8        5.48        7.78      4.12 o 
  -3   8   8       26.51       24.82      5.61 o 
  -2   8   8        6.70        9.11      3.80 o 
  -1   8   8        1.47        0.91      1.45 o 
   0   8   8       30.30       16.32      6.55 o 
   1   8   8       35.94       33.67      4.46 o 
   2   8   8        0.66        5.13      3.73 o 
  -4   9   8       83.54       77.36      5.05 o 
  -3   9   8        8.47        5.00      5.26 o 
  -2   9   8        0.01        0.95      1.38 o 
  -1   9   8      107.04      119.79      5.94 o 
   0   9   8       12.78       10.86      5.19 o 
   1   9   8        0.75        3.23      2.11 o 
  -4  10   8      183.53      228.36      8.79 o 
  -3  10   8        2.43        1.99      2.25 o 
  -2  10   8       29.31       36.63      5.03 o 
  -1  10   8        4.35        3.36      2.43 o 
   0  10   8      313.64      332.72      7.92 o 
   1  10   8        4.96        8.03      5.22 o 
  -3  11   8       25.10       24.48      3.68 o 
  -2  11   8       26.13       23.12      4.35 o 
  -1  11   8      189.29      207.83      5.97 o 
   0  11   8      205.66      244.58      8.49 o 
   1  11   8      200.34      201.20      8.74 o 
  -3  12   8      171.62      190.34      6.45 o 
  -2  12   8       59.27       59.10      3.95 o 
  -1  12   8       74.63       75.51      4.24 o 
   0  12   8        0.25        2.18      1.75 o 
  -2  13   8        5.32        3.34      3.76 o 
  -1  13   8       22.08       13.23      5.67 o 
  -3   0   9        6.96        9.78      5.77 o 
  -1   0   9       14.15       19.03     13.69 o 
  -4   1   9       37.29       35.20      3.13 o 
  -3   1   9       14.81       13.60      7.28 o 
  -2   1   9       57.25       62.72      4.07 o 
  -1   1   9      693.78      729.95     13.50 o 
   0   1   9       12.19       10.94      4.18 o 
  -4   2   9        0.00        1.48      2.19 o 
  -3   2   9        0.32        1.09      1.57 o 
  -2   2   9       15.65       18.53      6.60 o 
  -1   2   9      120.00      134.80      5.03 o 
   0   2   9       25.27       23.88      3.74 o 
  -3   3   9       29.81       30.79      4.95 o 
  -2   3   9      220.27      220.71      6.37 o 
  -1   3   9       43.09       40.39      5.59 o 
   0   3   9       95.21       98.69      4.44 o 
  -3   4   9        7.61        7.33      2.58 o 
  -2   4   9       37.70       45.18      3.78 o 
  -1   4   9       88.89       89.08      5.06 o 
   0   4   9       78.22       91.55      4.41 o 
  -3   5   9        7.48       12.79      5.14 o 
  -2   5   9       14.88       18.62      7.23 o 
  -1   5   9       36.18       29.91      4.45 o 
   0   5   9        3.56        4.90      2.30 o 
  -3   6   9       11.53       11.94      4.46 o 
  -2   6   9       81.25       84.52      4.54 o 
  -1   6   9       21.04       16.51      7.50 o 
   0   6   9       77.44       84.54      4.11 o 
  -2   7   9       21.50       12.91      5.61 o 
  -1   7   9        9.67        6.32      2.95 o 
                                                 
